# Supplementary material for: Online measurement of temperature and relative humidity as marker tools for quality changes in onion bulbs during storage
Source: PLoS One. 2019 Jan 17;14(1):e0210577. doi: 10.1371/journal.pone.0210577 (PMC6336314; doi:10.1371/journal.pone.0210577)
Supplement: S1 Dataset — (XLSX) [file pone.0210577.s003.xlsx]

## Sheet: Figure 2
Batch	B1	B2	B3	B4	B5	B6		B1	B2	B3	B4	B5	B6
Day	Temperature middle, C							Relative humidity middle, %
1	20.3257	20.7376	22.099	23.7915	21.3314	24.5174		98.8984	98.2278	91.9677	76.9017	95.7942	71.7061
2	22.4246	22.181	22.8153	24.0427	22.4702	24.5174		98.3983	98.9091	95.9982	83.0364	97.568	82.5802
3	23.6998	23.8786	24.0804	25.5571	23.7791	24.6986		96.793	96.8415	96.5953	81.7922	97.5248	88.7218
4	24.7751	26.1982	25.3697	27.064	25.0586	25.6321		96.7625	89.2468	95.5793	79.7725	96.5439	90.222
5	25.9549	28.3685	26.7869	28.4946	26.5234	26.9004		96.6625	82.6765	93.649	78.1633	94.0706	89.758
6	27.0764	30.176	28.3018	29.9471	28.1321	28.234		95.7865	77.528	89.984	75.5568	89.597	87.811
7	28.0235	31.4379	29.6231	31.0657	29.5155	29.3872		93.428	73.5817	85.3517	72.66	84.4344	84.7189
8	30.9232	33.7019	32.2684	33.2154	32.2786	31.9366		80.2855	66.5555	74.7358	66.4608	73.0436	75.8435
10	31.579	34.2095	32.8438	33.7167	32.8928	32.4885		77.1334	64.7537	72.2832	64.7579	70.4556	73.5712
11	32.4706	34.9399	33.6156	34.3912	33.6992	33.2575		74.8106	63.8346	70.7426	64.0851	68.859	72.1458
12	33.4155	35.7883	34.4844	35.2006	34.6066	33.9956		72.6646	62.6674	69.2876	63.2111	67.3103	71.1318
13	34.4144	36.7457	35.4317	36.1099	35.6017	34.8064		70.6244	61.3158	67.6317	61.9759	65.4833	70.0579
14	35.3891	37.6888	36.3778	37.0288	36.5805	35.6793		68.9996	60.2134	66.1331	60.9071	63.9567	68.936
15	36.3761	38.6484	37.3183	37.9472	37.544	36.5726		67.4024	59.1023	64.7891	59.9152	62.6119	67.8519
16	37.2813	39.5439	38.2467	38.8611	38.5015	37.4621		64.0898	56.5437	61.7665	57.1839	59.5157	64.866
17	37.2835	39.3959	38.3453	38.9863	38.6653	37.7358		41.1781	35.5504	39.5655	34.4905	36.0954	42.9758
18	34.4532	33.5868	35.5799	36.0033	35.5675	37.1225		31.0442	31.0685	29.3539	25.8666	26.9465	29.3803
19	29.8542	25.4085	29.4261	29.9275	29.1336	34.7913		35.2709	43.3247	35.9935	33.46	34.9046	29.2811
20	23.8068	19.5502	21.642	22.1745	21.4783	29.9993		42.4001	53.4045	47.8789	46.4505	47.3308	31.6083
21	20.6521	19.8017	19.3756	19.75	19.3993	24.1417		51.0097	54.1919	56.552	54.1446	54.5593	42.3779
22	20.0374	19.7615	19.4991	19.6978	19.7159	21.018		48.2714	49.4754	51.944	49.2694	48.7383	46.6525
23	19.232	18.6312	18.7264	18.971	18.8605	19.9917		50.3133	52.4169	53.0869	51.8073	51.1906	48.5426
24	18.9439	18.9953	18.5956	18.9542	18.6281	19.2878		51.9806	52.2006	55.0123	52.0341	52.7484	52.1527

## Sheet: Figure 3
Batch	B1	B2	B3	B4	B5	B6		B1	B2	B3	B4	B5	B6
Day	Temperature middle, C							Temperature edge, C
1	17.0558	16.9234	16.7259	17.0518	16.7585	17.2715		16.9127	16.8634	16.6503	16.8805	16.6728	16.9561
2	16.965	16.79	16.6134	16.9564	16.6291	17.079		17.059	16.8523	16.6313	16.9259	16.6215	16.9792
3	17.0476	16.8459	16.6669	17.0696	16.6402	17.0566		16.6891	16.4757	16.4848	16.9006	16.3489	16.6453
4	16.7779	16.0614	16.405	16.8069	16.3571	17.0877		14.9949	14.7896	14.731	15.1563	14.5792	14.8798
5	16.143	15.216	15.8643	16.3367	15.8249	17.022		13.783	13.4905	13.2448	13.3293	13.032	13.4909
6	15.643	14.8345	15.5609	15.9585	15.5254	16.9825		13.4383	13.1055	13.1354	13.2464	13.0089	13.2829
7	15.2394	14.2997	15.233	15.5577	15.1836	16.7672		13.1983	12.9255	12.8824	12.8915	12.7752	13.2938
8	15.2848	14.3343	15.4138	15.5196	15.3117	16.8491		14.2214	13.7882	13.9866	14.0335	13.9275	14.5393
9	15.3019	14.1691	15.2409	15.4221	15.1434	16.7172		14.2284	13.9863	14.1224	14.1842	14.1373	14.4552
10	14.6499	13.7362	14.3427	14.8156	14.2848	15.9122		13.5121	13.4787	13.5757	13.7571	13.4995	13.5416
11	14.199	13.3212	13.9894	14.4571	13.9196	15.356		13.0286	12.9599	12.8644	13.037	12.8252	13.0432
12	13.7193	12.8528	13.5471	14.0298	13.459	14.7831		12.6628	12.6073	12.6836	12.7224	12.7162	12.747
13	13.2452	12.6148	13.0955	13.4755	13.009	14.1005		12.3572	12.2998	12.413	12.4745	12.4531	12.4085
14	12.8092	12.2463	12.6496	12.9707	12.5882	13.486		11.9896	11.8939	12.1377	12.443	12.0383	11.9204
15	12.4954	11.7242	12.3452	12.7311	12.2742	13.1502		11.5853	11.4588	11.485	11.9327	11.2915	11.5216
16	12.272	11.3065	12.1273	12.61	12.023	12.9976		11.0509	10.7882	11.3	11.6669	11.0647	10.9145
17	11.9782	10.8991	11.8423	12.4664	11.7304	12.7525		10.6659	10.3324	11.0264	11.3593	10.7881	10.5885
18	11.6354	10.4401	11.5806	12.2954	11.4334	12.499		10.424	10.0123	11.0934	11.3332	10.8137	10.3927
19	11.2562	9.9971	11.37	12.1082	11.1303	12.1781		10.3646	9.8908	12.0189	12.0175	11.6383	10.3879
20	10.7104	9.67	10.898	11.643	10.6791	11.6053		9.5855	9.4506	9.7362	9.7251	9.6844	9.6691
21	10.1949	9.4411	10.2661	10.8707	10.1169	10.9446		9.0768	9.0066	9.1256	9.1513	9.153	9.145
22	9.7085	8.949	9.6305	10.0601	9.5489	10.455		7.8574	7.7234	8.3353	8.1437	8.6473	7.7246
23	9.251	8.5078	9.2147	9.5849	9.2092	10.2526		6.6864	6.219	7.1042	6.9636	7.3793	6.4959
24	8.824	8.1683	8.9845	9.252	9.017	10.1218		6.79	6.4458	7.1706	7.0619	7.2875	6.7113
25	8.4976	7.7266	8.659	8.893	8.6896	9.918		6.6729	6.4286	6.8234	6.7533	6.8064	6.6998
26	8.1996	7.1822	8.3347	8.5932	8.3633	9.5749		6.814	6.6042	7.1179	7.0743	7.0669	6.9274
27	7.6101	6.5357	7.6733	8.03	7.6925	8.9988		6.6056	6.4906	6.7897	6.7675	6.8528	6.7014
28	6.9922	6.1372	6.9432	7.3508	6.9739	8.3054		4.8618	4.6933	5.0675	4.8785	5.0773	4.9657
29	6.4431	5.4935	6.3945	6.8145	6.4342	7.7034		5.5328	5.4752	5.544	5.5539	5.5657	5.6241
30	5.8036	5.2377	5.678	6.0045	5.6823	6.8458		4.9313	4.8932	4.88	4.8866	4.9531	4.9974
31	5.206	4.6944	5.003	5.2704	5.0414	5.9921		4.2178	4.1805	4.1508	4.1664	4.2194	4.2766
32	4.5436	4.0104	4.3017	4.5295	4.349	5.3372		3.5608	3.5285	3.4996	3.5219	3.5667	3.616
33	3.8368	3.323	3.5889	3.8082	3.63	4.6305		2.9626	2.9267	2.888	2.9305	2.9505	2.9976
34	3.1345	2.6715	2.9096	3.1254	2.9423	3.8818		2.4417	2.3939	2.3614	2.4347	2.4027	2.479
35	2.6788	2.298	2.4333	2.6669	2.4545	3.2854		2.1042	2.0502	1.9988	2.0421	2.0442	2.1305
36	2.1496	1.7136	1.8725	2.121	1.9022	2.6751		1.4047	1.3436	1.294	1.3507	1.3444	1.4237
37	1.5406	1.1411	1.2663	1.487	1.2945	2.1022		0.9703	0.9268	0.8479	0.9075	0.9026	0.9944
38	1.0593	0.7144	0.7952	1.0075	0.8144	1.5448		0.5895	0.5306	0.476	0.5491	0.5304	0.5995
39	0.6488	0.3042	0.3997	0.6188	0.4279	1.0718		0.2834	0.2305	0.1844	0.3245	0.1851	0.2939
40	0.6631	0.446	0.4027	0.6749	0.4187	0.9251		0.7526	0.7387	0.61	0.6566	0.5864	0.703
41	0.7801	0.511	0.5025	0.8539	0.5539	0.856		0.9376	0.9945	0.7978	0.8545	0.7446	0.9503

## Sheet: Figure 4
Batch	B1	B2	B3	B4	B5	B6
Time (t) in hours	Relative humidity middle, %
0	87.994	90.008	89.093	88.101	89.398	85.766
1	88.208	90.252	89.276	88.36	89.52	85.858
2	88.391	90.497	89.306	88.543	89.642	85.949
3	88.574	90.68	89.428	88.666	89.795	86.01
4	88.757	90.832	89.52	88.818	89.917	86.102
5	89.154	91.046	89.612	88.971	90.1	86.194
6	89.917	93.03	90.466	89.154	91.29	86.346
7	88.299	91.046	90.619	90.344	90.1	86.377
8	87.597	90.008	90.71	88.94	89.49	86.468
9	87.872	89.52	90.771	88.116	89.581	86.651
10	89.825	91.534	91.198	88.604	91.809	87.079
11	87.094	89.047	91.076	91.656	89.429	87.094
12	86.285	87.933	90.771	87.765	88.543	87.109
13	88.849	89.093	90.741	86.896	91.015	87.292
14	86.56	88.147	90.741	90.1	88.818	87.323
15	85.736	87.323	90.466	87.262	87.964	87.201
16	85.309	86.804	90.161	86.468	87.475	87.109
17	86.407	87.17	89.947	86.01	88.147	87.231
18	86.255	87.75	90.039	86.896	88.391	87.231
19	85.309	86.926	89.764	87.201	87.445	86.987
20	84.912	86.621	89.49	86.041	87.018	86.865
21	84.759	86.468	89.245	85.644	86.743	86.743
22	87.353	88.727	89.459	85.492	89.032	86.957
23	85.522	87.292	89.2	89.703	87.384	86.728
24	86.743	87.933	89.276	86.24	88.238	86.987
25	87.14	88.238	89.367	87.353	88.574	87.109
26	87.414	88.391	89.49	87.597	88.849	87.231
27	87.597	88.543	89.581	87.75	89.123	87.323
28	87.781	88.727	89.673	87.872	89.306	87.414
29	87.933	88.879	89.734	87.933	89.52	87.475
30	88.086	89.062	89.825	88.086	89.673	87.536
31	88.299	89.245	89.978	88.208	89.825	87.628
32	88.421	89.428	90.008	88.299	89.978	87.658
33	88.604	89.642	90.1	88.391	90.13	87.719
34	88.788	89.825	90.191	88.513	90.222	87.781
35	89.047	90.191	90.314	88.635	90.528	87.873
36	89.337	90.588	90.436	88.788	90.71	87.933
37	89.551	90.802	90.497	89.032	90.802	87.964
38	89.703	91.015	90.558	89.215	90.893	87.994
39	91.168	91.565	90.649	89.367	92.206	88.025
40	89.306	92.083	91.137	91.351	90.832	88.36
41	87.842	90.527	91.29	88.574	89.825	88.36
42	87.14	89.612	91.351	87.506	89.184	88.391
43	88.391	89.886	91.351	86.957	90.161	88.574
44	88.452	90.68	91.687	88.635	90.649	88.849
45	86.743	88.971	91.412	88.971	89.062	88.696
46	86.163	88.177	91.229	86.926	88.482	88.635
47	87.17	88.712	90.985	86.377	89.337	88.65
48	86.102	88.025	90.832	88.681	88.482	88.574
49	87.75	88.879	90.893	86.621	89.917	88.879
50	88.696	89.673	90.985	87.903	90.558	88.879
51	89.581	90.436	91.107	88.574	90.954	88.849
52	90.313	91.321	91.229	89.428	91.321	88.849
53	90.924	92.175	91.321	90.161	91.656	88.94
54	95.257	95.41	92.114	90.863	96.234	89.703
55	96.417	96.6	92.877	96.783	97.302	90.588
56	96.966	96.997	93.365	98.065	97.729	90.649
57	92.816	92.755	93.701	98.645	97.973	90.588
58	91.992	92.206	94.006	98.919	98.126	90.68
59	90.177	91.031	94.251	99.194	93.686	91.046
60	89.52	90.375	94.433	91.977	92.297	91.168
61	89.245	90.13	94.067	89.856	91.9	91.198
62	88.818	89.917	93.762	89.428	91.473	91.168
63	87.536	88.421	93.396	89.337	90.1	90.893
64	87.353	87.689	93.091	87.811	89.52	90.71
65	87.292	87.262	92.816	88.086	89.032	90.558
66	89.184	89.123	92.663	87.903	91.26	90.405
67	88.391	88.879	92.572	91.534	90.71	90.436
68	88.299	88.666	92.419	89.764	90.375	90.405
69	87.872	88.452	92.297	89.459	90.13	90.375
70	87.811	88.36	92.175	88.696	89.978	90.313
71	87.323	87.735	92.023	88.543	89.322	90.176
72	86.316	86.438	91.717	87.903	88.086	89.886
73	85.705	85.766	91.443	86.651	87.384	89.642
74	87.414	86.865	91.473	85.858	88.757	89.825
75	86.255	86.285	91.351	87.414	87.811	89.52
76	85.431	85.522	91.015	86.438	86.926	89.215
77	84.942	85.095	90.649	85.492	86.346	88.91
78	85.003	85.003	90.252	84.912	86.163	88.574
79	85.705	86.072	90.283	84.942	86.865	88.604
80	84.546	85.248	89.886	85.858	85.736	88.238
81	83.996	84.942	89.459	84.515	85.156	87.903
82	83.63	84.82	89.032	83.966	84.759	87.536
83	85.049	86.163	88.941	83.569	85.904	87.414
84	83.783	85.339	88.452	86.087	84.759	86.896
85	83.233	85.217	88.116	84.454	84.393	86.529
86	84.393	85.736	88.025	83.661	85.125	86.529
87	83.813	86.316	87.933	84.546	85.064	86.255
88	83.02	85.736	87.597	84.179	84.454	85.888
89	82.654	85.583	87.323	83.478	84.149	85.522
90	82.409	85.492	87.048	83.172	83.966	85.156
91	83.935	87.048	87.262	83.02	85.431	85.309
92	82.867	86.163	87.079	84.942	84.637	84.942
93	82.47	85.919	86.865	83.722	84.271	84.637
94	82.348	85.858	86.712	83.294	84.271	84.363
95	82.944	86.362	86.697	83.325	84.943	84.195
96	82.684	86.438	86.59	84.24	84.851	83.844
97	82.379	86.194	86.499	83.905	84.576	83.569
98	82.257	86.102	86.377	83.691	84.546	83.355
99	82.196	86.041	86.255	83.6	84.515	83.111
100	83.63	86.499	86.346	83.569	85.766	83.264
101	83.233	87.109	86.59	84.515	85.614	83.142
102	84.271	87.506	86.712	84.973	86.194	83.447
103	84.698	87.658	86.926	85.949	86.468	83.844
104	85.034	87.811	87.079	86.163	86.743	84.118
105	85.339	87.903	87.231	86.407	86.987	84.363
106	85.034	88.635	87.414	86.59	87.231	84.393
107	83.813	87.506	87.43	86.621	86.209	83.935
108	83.355	86.957	87.292	85.187	85.797	83.569
109	84.271	87.353	87.384	84.79	86.377	83.752
110	84.088	87.719	87.536	85.431	86.621	83.539
111	83.508	87.048	87.475	85.766	86.01	83.386
112	83.172	86.682	87.323	85.003	85.705	83.203
113	83.294	86.468	87.201	84.729	85.644	83.05
114	84.454	87.781	87.475	84.82	86.834	83.172
115	83.447	86.834	87.384	86.377	85.949	83.02
116	83.05	86.438	87.262	84.973	85.553	82.898
117	82.745	86.163	87.079	84.576	85.156	82.715
118	85.431	88.086	87.231	84.24	87.292	82.867
119	83.356	86.759	87.201	89.276	85.812	82.745
120	82.989	86.407	87.079	84.973	85.461	82.562
121	83.874	86.743	87.018	84.607	85.949	82.745
122	84.057	87.506	87.231	85.278	86.438	82.745
123	83.386	86.804	87.231	85.827	85.888	82.745
124	83.783	86.743	87.17	85.187	85.98	82.776
125	84.698	87.262	87.292	85.4	86.621	83.081
126	84.393	87.231	87.384	86.499	86.651	83.264
127	85.003	87.475	87.536	86.072	87.018	83.478
128	85.461	87.719	87.689	86.56	87.323	83.691
129	85.705	87.964	87.811	87.048	87.567	83.905
130	85.949	88.177	87.933	87.262	87.75	84.088
131	86.011	88.406	88.101	87.445	87.949	84.225
132	86.102	88.513	88.238	87.521	88.116	84.363
133	86.468	88.666	88.299	87.597	88.33	84.576
134	85.949	88.604	88.421	87.933	88.086	84.637
135	86.651	88.788	88.543	87.14	88.543	84.759
136	86.438	88.849	88.574	88.055	88.421	84.881
137	86.377	88.727	88.696	87.536	88.482	84.912
138	86.957	88.971	88.788	87.719	88.818	85.064
139	87.079	89.062	88.879	88.36	89.001	85.187
140	87.201	89.184	88.971	88.513	89.093	85.248
141	86.773	89.032	89.032	88.666	88.94	85.278
142	87.201	89.276	89.123	88.147	89.215	85.4
143	87.338	89.398	89.291	88.727	89.337	85.538
144	87.353	89.49	89.398	88.834	89.459	85.644
145	87.475	89.581	89.459	88.94	89.551	85.736
146	87.506	89.673	89.551	89.032	89.612	85.766
147	86.896	89.581	89.581	89.062	89.245	85.766
148	87.872	89.917	89.673	88.421	89.825	85.919
149	87.719	89.917	89.764	89.459	89.764	85.98
150	88.086	90.069	89.856	89.276	90.039	86.133
151	88.208	90.222	89.978	89.398	90.13	86.224
152	88.299	90.466	90.069	89.703	90.313	86.255
153	88.421	90.558	90.13	89.978	90.405	86.407
154	88.696	90.832	90.252	89.734	90.588	86.407
155	88.605	90.939	90.344	90.222	90.619	86.468
156	87.506	90.497	90.405	90.222	89.825	86.468
157	88.513	90.649	90.497	88.727	90.588	86.529
158	88.849	90.832	90.588	90.222	90.771	86.682
159	89.062	90.924	90.619	90.436	90.893	86.804
160	88.818	90.924	90.68	90.558	90.954	86.834
161	87.17	90.008	90.71	90.71	89.459	86.743
162	87.567	89.52	90.71	88.055	89.734	86.712
163	88.543	90.1	90.832	88.818	90.497	86.896
164	88.879	90.283	90.893	90.039	90.71	86.987
165	89.444	90.68	91.046	90.558	91.168	87.369
166	89.642	90.893	91.168	90.665	91.351	87.506
167	89.734	90.985	91.168	90.832	91.473	87.597
168	89.886	91.137	91.198	90.893	91.504	87.658
169	88.91	91.443	91.26	90.954	91.198	87.628
170	87.658	90.069	91.29	89.795	90.039	87.536
171	87.781	89.306	91.351	88.666	89.245	87.506
172	86.926	88.574	91.29	87.567	88.452	87.506
173	87.903	88.971	91.321	86.407	89.581	87.628
174	86.682	88.574	91.198	87.719	88.788	87.262
175	85.766	87.536	90.863	87.506	87.872	86.957
176	86.682	87.597	90.68	86.529	88.36	86.957
177	88.086	88.529	90.878	87.445	89.536	87.323
178	88.666	88.879	91.015	88.941	90.039	87.536
179	88.879	89.032	91.076	89.428	90.313	87.658
180	89.123	89.215	91.168	89.673	90.527	87.781
181	89.276	89.367	91.198	89.856	90.68	87.872
182	89.459	89.52	91.26	90.039	90.863	87.964
183	89.642	89.703	91.321	90.191	91.015	88.055
184	89.734	89.856	91.382	90.313	91.137	88.147
185	89.917	90.069	91.473	90.436	91.26	88.238
186	90.008	90.252	91.534	90.558	91.412	88.33
187	88.116	89.978	91.534	90.649	90.313	88.086
188	87.109	88.849	91.473	88.574	89.245	87.903
189	86.301	87.948	91.199	87.567	88.361	87.689
190	88.147	89.764	91.29	86.835	90.13	87.75
191	86.438	88.208	91.046	89.673	88.513	87.506
192	85.858	87.628	90.741	87.17	87.903	87.262
193	87.536	88.421	90.802	86.529	89.123	87.567
194	88.147	88.696	90.924	88.36	89.612	87.781
195	88.482	88.91	91.015	88.94	89.917	87.933
196	88.757	89.032	91.107	89.245	90.161	88.055
197	88.94	89.215	91.168	89.49	90.405	88.147
198	89.154	89.367	91.198	89.642	90.588	88.269
199	89.337	89.52	91.26	89.795	90.741	88.36
200	89.49	89.703	91.321	89.947	90.893	88.452
201	89.719	89.978	91.428	90.039	91.122	88.605
202	89.917	90.283	91.534	90.191	91.321	88.696
203	90.802	91.29	91.595	90.375	92.267	88.727
204	88.299	90.313	91.626	92.083	90.344	88.666
205	87.475	89.398	91.626	88.604	89.52	88.604
206	86.987	88.788	91.504	87.842	88.971	88.574
207	88.086	89.062	91.473	87.475	89.764	88.635
208	87.842	89.764	91.565	88.574	89.886	88.574
209	86.773	88.635	91.321	88.818	88.849	88.299
210	88.849	89.642	91.473	87.506	90.375	88.696
211	89.276	89.856	91.565	89.642	90.68	88.849
212	89.551	90.008	91.626	89.978	90.924	88.971
213	89.826	90.222	91.657	90.191	91.199	89.078
214	90.069	90.466	91.748	90.436	91.412	89.215
215	90.191	90.588	91.778	90.619	91.565	89.245
216	90.313	90.741	91.839	90.68	91.687	89.337
217	90.466	90.954	91.931	90.802	91.809	89.428
218	90.619	91.168	91.961	90.893	91.931	89.49
219	90.71	91.382	92.022	90.985	92.053	89.52
220	90.832	91.565	92.083	91.107	92.145	89.581
221	91.26	91.87	92.145	91.198	92.419	89.612
222	89.917	91.931	92.389	91.443	91.717	89.764
223	88.604	90.436	92.389	89.856	90.588	89.764
224	87.842	89.581	92.389	88.666	89.886	89.795
225	88.696	89.825	92.359	88.025	90.466	89.887
226	87.292	88.849	92.145	89.261	89.367	89.642
227	86.621	88.299	91.9	87.719	88.696	89.428
228	86.255	87.933	91.565	87.201	88.238	89.123
229	88.879	89.978	91.595	86.804	90.558	89.184
230	86.59	88.635	91.351	92.022	88.666	88.849
231	85.98	88.025	91.046	87.292	88.055	88.543
232	85.614	87.781	90.71	86.743	87.628	88.208
233	86.621	88.269	90.619	86.346	88.33	88.269
234	86.957	89.52	90.68	87.048	88.971	88.116
235	87.567	89.459	90.619	87.964	89.306	88.177
236	88.116	89.734	90.741	88.543	89.703	88.421
237	88.574	89.917	90.909	89.001	90.069	88.666
238	88.879	90.1	91.015	89.337	90.405	88.849
239	89.154	90.313	91.076	89.49	90.619	88.971
240	89.276	90.497	91.198	89.673	90.802	89.062
241	89.459	90.71	91.229	89.795	90.954	89.184
242	89.673	90.924	91.351	89.886	91.137	89.276
243	89.795	91.137	91.412	90.008	91.29	89.398
244	90.008	91.351	91.504	90.13	91.412	89.49
245	90.161	91.626	91.565	90.252	91.595	89.551
246	90.313	91.809	91.626	90.375	91.717	89.612
247	90.497	92.053	91.687	90.497	91.87	89.673
248	90.649	92.236	91.748	90.649	91.992	89.734
249	90.924	92.602	91.84	90.771	92.145	89.826
250	91.137	92.907	91.9	91.016	92.297	89.886
251	92.633	93.518	91.961	91.198	93.518	89.917
252	91.717	94.372	92.602	92.938	93.091	90.344
253	89.734	91.87	92.724	91.046	91.565	90.497
254	88.849	90.527	92.877	89.245	90.71	90.68
255	90.191	90.649	92.999	88.513	91.656	90.893
256	89.49	90.924	93.152	90.344	91.382	91.046
257	87.903	89.428	92.969	89.856	90.008	90.893
258	87.231	88.696	92.724	88.055	89.367	90.71
259	86.834	88.33	92.419	87.475	88.849	90.558
260	89.398	90.436	92.48	87.109	91.107	90.588
261	86.698	88.666	91.992	92.328	88.849	90.009
262	85.949	88.086	91.443	87.171	87.994	89.459
263	87.445	88.727	91.351	86.407	88.94	89.52
264	86.682	89.337	91.229	87.597	88.818	89.123
265	85.797	88.604	90.832	87.384	87.964	88.727
266	85.339	88.269	90.497	86.407	87.536	88.391
267	85.064	88.116	90.191	85.98	87.262	88.025
268	87.018	90.252	90.375	85.736	89.123	88.147
269	87.109	89.764	90.252	88.543	88.94	88.147
270	87.719	89.978	90.405	87.964	89.367	88.391
271	88.086	90.1	90.466	88.482	89.673	88.604
272	88.33	90.222	90.558	88.727	89.886	88.757
273	88.651	90.421	90.726	88.879	90.207	88.94
274	88.91	90.68	90.863	89.093	90.527	89.154
275	89.062	90.832	90.954	89.276	90.68	89.276
276	89.245	91.015	91.046	89.367	90.832	89.337
277	89.398	91.198	91.137	89.49	91.015	89.459
278	89.551	91.382	91.26	89.612	91.137	89.551
279	89.703	91.565	91.29	89.703	91.26	89.612
280	89.856	91.748	91.351	89.825	91.412	89.703
281	90.008	91.961	91.412	89.947	91.565	89.764
282	90.161	92.206	91.473	90.039	91.656	89.825
283	90.954	92.541	91.534	90.13	92.175	89.856
284	89.856	93.304	91.839	91.046	91.717	89.856
285	88.055	90.97	91.992	89.612	90.237	89.825
286	88.604	90.283	92.114	88.025	90.497	89.917
287	88.208	90.802	92.236	88.91	90.436	89.978
288	86.896	89.367	91.992	88.757	89.276	89.734
289	86.346	88.757	91.748	87.262	88.635	89.428
290	85.919	88.36	91.443	86.743	88.177	89.093
291	88.36	90.283	91.504	86.377	90.222	89.154
292	86.133	88.818	91.229	91.351	88.482	88.696
293	85.492	88.269	90.863	86.773	87.842	88.269
294	85.125	87.903	90.497	86.102	87.445	87.903
295	86.896	88.727	90.466	85.797	88.574	88.147
296	87.597	89.093	90.649	87.445	89.215	88.452
297	87.75	89.322	90.787	88.086	89.52	88.696
298	88.513	89.703	90.954	88.132	90.13	88.91
299	88.757	89.856	91.046	88.94	90.344	89.032
300	88.94	90.008	91.137	89.123	90.558	89.184
301	89.123	90.161	91.26	89.337	90.741	89.306
302	89.276	90.375	91.321	89.428	90.924	89.367
303	89.428	90.588	91.382	89.642	91.107	89.459
304	89.612	90.771	91.504	89.734	91.26	89.581
305	89.734	90.985	91.595	89.856	91.443	89.703
306	89.947	91.229	91.687	89.978	91.595	89.795
307	90.069	91.473	91.748	90.1	91.748	89.856
308	90.039	93.274	91.9	90.161	91.778	89.734
309	87.781	90.787	91.885	89.886	89.886	89.474
310	86.743	89.52	91.778	87.552	88.818	89.337
311	88.788	91.076	91.931	86.59	90.741	89.428
312	86.682	89.459	91.687	90.924	89.001	89.123
313	86.041	88.757	91.412	86.468	88.36	88.757
314	85.675	88.36	91.107	86.194	87.964	88.391
315	87.079	88.94	91.046	87.262	88.94	88.513
316	86.285	89.154	90.863	87.201	88.635	88.025
317	88.055	89.856	90.985	88.879	89.795	88.452
318	88.482	90.069	91.107	89.184	90.13	88.666
319	88.788	90.252	91.229	89.428	90.405	88.849
320	89.032	90.344	91.29	89.581	90.68	88.94
321	89.337	90.665	91.428	89.825	91.016	89.169
322	89.642	90.985	91.565	90.008	91.29	89.306
323	89.764	91.168	91.626	90.161	91.504	89.428
324	89.978	91.412	91.717	90.283	91.656	89.52
325	90.13	91.595	91.778	90.405	91.809	89.612
326	90.283	91.9	91.839	90.527	91.931	89.673
327	90.497	92.114	91.9	90.68	92.053	89.764
328	93.487	94.22	92.175	94.708	94.464	89.795
329	90.252	93.03	92.389	89.917	91.931	89.825
330	88.94	91.412	92.572	88.757	90.924	89.917
331	88.208	90.436	92.663	88.299	90.222	90.039
332	89.673	91.046	92.785	89.52	91.565	90.313
333	87.705	89.902	92.679	88.162	89.917	90.1
334	86.682	88.849	92.297	87.353	88.94	89.764
335	87.628	89.001	92.083	88.116	89.398	89.612
336	87.536	90.008	92.053	88.543	89.764	89.459
337	86.285	88.91	91.717	87.079	88.666	89.032
338	85.827	88.513	91.351	86.56	88.116	88.666
339	85.705	88.513	91.046	86.468	87.903	88.33
340	87.994	90.344	91.076	91.382	90.039	88.36
341	87.933	90.13	91.076	88.788	89.673	88.513
342	88.391	90.283	91.229	89.123	90.039	88.788
343	88.727	90.436	91.29	89.367	90.313	88.91
344	88.971	90.588	91.351	89.581	90.619	89.062
345	89.291	90.833	91.489	89.841	90.894	89.261
346	89.581	91.107	91.626	90.069	91.168	89.428
347	89.734	91.26	91.687	90.222	91.321	89.52
348	89.886	91.443	91.748	90.344	91.504	89.612
349	90.039	91.626	91.778	90.466	91.626	89.703
350	90.191	91.87	91.87	90.558	91.778	89.764
351	90.344	92.053	91.931	90.619	91.9	89.856
352	90.497	92.297	91.992	90.741	92.022	89.917
353	92.663	93.457	92.114	93.762	93.945	89.917
354	90.008	93.243	92.389	89.917	91.778	89.978
355	88.482	91.443	92.45	88.543	90.649	89.947
356	87.719	90.405	92.48	87.842	89.917	89.947
357	89.551	90.893	92.633	89.947	91.26	90.191
358	90.008	90.527	92.175	90.497	91.351	89.947
359	90.283	90.68	92.267	90.741	91.657	90.115
360	90.558	90.863	92.358	91.015	91.9	90.252
361	90.68	90.985	92.419	91.137	92.022	90.344
362	90.863	91.107	92.541	91.229	92.175	90.497
363	90.985	91.229	92.602	91.321	92.328	90.558
364	89.367	91.9	92.572	89.428	91.565	90.313
365	87.597	90.375	92.358	87.658	89.978	89.886
366	86.834	89.612	92.145	86.987	89.215	89.581
367	86.255	88.971	91.87	86.468	88.543	89.276
368	88.025	89.52	91.839	88.543	90.252	89.337
369	88.208	90.191	91.748	89.093	90.13	89.215
370	89.001	90.558	91.931	89.734	90.771	89.459
371	89.551	90.787	92.053	90.161	91.214	89.703
372	89.917	90.985	92.145	90.466	91.565	89.886
373	90.1	91.137	92.206	90.619	91.717	90.008
374	90.588	91.473	92.389	90.924	92.175	90.252
375	90.68	91.748	92.45	91.046	92.328	90.375
376	90.802	91.931	92.541	91.198	92.45	90.497
377	90.954	92.083	92.602	91.229	92.572	90.558
378	91.076	92.297	92.694	91.351	92.694	90.588
379	91.626	94.311	92.816	91.382	93.06	90.558
380	89.337	92.175	92.846	89.062	91.351	90.313
381	87.811	90.512	92.785	87.75	90.1	90.192
382	90.13	91.351	92.785	91.961	91.992	90.252
383	87.414	89.978	92.633	87.658	89.734	89.947
384	86.56	89.154	92.236	86.896	88.879	89.612
385	86.072	88.696	91.9	86.468	88.299	89.245
386	87.781	89.337	91.778	88.086	89.459	89.306
387	88.757	89.886	91.961	89.093	90.252	89.673
388	89.245	90.13	92.053	89.551	90.71	89.825
389	89.551	90.283	92.145	89.856	91.046	89.978
390	89.764	90.436	92.206	90.13	91.26	90.1
391	90.008	90.558	92.267	90.313	91.504	90.222
392	90.13	90.649	92.297	90.405	91.626	90.252
393	90.329	90.894	92.42	90.573	91.931	90.467
394	89.703	92.083	92.48	90.466	91.443	90.283
395	87.781	90.527	92.328	88.177	89.886	89.856
396	86.804	89.49	92.114	87.14	88.879	89.551
397	86.102	88.788	91.778	86.438	88.147	89.215
398	88.238	89.551	91.748	88.666	89.764	89.367
399	88.879	89.947	91.87	89.642	90.405	89.581
400	89.276	90.161	91.992	90.069	90.832	89.764
401	89.612	90.313	92.083	90.283	91.046	89.886
402	89.856	90.466	92.145	90.405	91.321	90.039
403	90.1	90.588	92.236	90.588	91.565	90.161
404	90.222	90.71	92.297	90.741	91.717	90.252
405	90.482	90.848	92.389	90.863	91.946	90.405
406	90.68	90.985	92.541	90.985	92.145	90.558
407	90.802	91.137	92.633	91.168	92.297	90.649
408	90.924	91.229	92.694	91.229	92.45	90.71
409	91.046	91.382	92.724	91.29	92.541	90.802
410	91.137	91.504	92.785	91.321	92.663	90.863
411	91.198	91.717	92.846	91.412	92.785	90.954
412	91.29	91.87	92.907	91.443	92.907	91.046
413	91.382	91.992	92.969	91.534	92.999	91.107
414	91.473	92.145	93.03	91.626	93.091	91.137
415	91.443	92.358	93.03	91.717	93.091	91.137
416	89.245	92.022	92.999	88.94	91.29	90.802
417	87.506	90.161	92.801	87.262	89.933	90.405
418	88.086	89.49	92.541	88.086	89.947	90.191
419	87.414	89.856	92.48	88.147	89.734	89.886
420	86.072	88.543	92.022	86.468	88.299	89.276
421	88.635	89.703	92.145	89.184	90.283	89.673
422	89.245	90.039	92.236	89.734	90.832	89.917
423	89.642	90.222	92.328	90.069	91.137	90.1
424	89.886	90.344	92.389	90.344	91.412	90.222
425	90.1	90.527	92.419	90.558	91.626	90.313
426	90.283	90.68	92.602	90.741	91.809	90.436
427	90.497	90.863	92.663	90.863	91.992	90.558
428	90.619	90.985	92.694	91.015	92.175	90.619
429	90.817	91.184	92.786	91.199	92.389	90.726
430	91.046	91.443	92.877	91.321	92.572	90.863
431	91.137	91.565	92.938	91.412	92.694	90.924
432	91.26	91.778	92.969	91.504	92.846	90.985
433	91.382	91.931	93.03	91.565	92.907	91.046
434	91.504	92.053	93.06	91.656	92.999	91.107
435	91.595	92.236	93.121	91.717	93.121	91.137
436	90.619	92.969	93.152	90.527	92.633	90.954
437	88.604	91.046	93.03	88.543	90.893	90.558
438	87.689	90.008	92.877	87.811	90.008	90.252
439	87.079	89.306	92.633	87.292	89.276	89.978
440	89.093	89.917	92.572	89.642	91.198	90.069
441	86.789	89.063	92.221	87.277	89.032	89.414
442	85.919	88.177	91.687	86.468	88.116	88.818
443	86.896	88.421	91.473	87.353	88.635	88.666
444	86.621	89.032	91.412	87.414	88.757	88.391
445	88.025	89.52	91.443	88.849	89.734	88.696
446	88.604	89.795	91.534	89.306	90.161	88.971
447	88.94	89.917	91.656	89.612	90.497	89.184
448	89.245	90.069	91.748	89.856	90.771	89.306
449	89.49	90.222	91.839	90.008	90.985	89.49
450	89.703	90.344	91.931	90.191	91.198	89.612
451	89.886	90.527	91.992	90.344	91.382	89.764
452	90.039	90.71	92.083	90.466	91.595	89.856
453	90.283	90.924	92.221	90.68	91.824	90.024
454	90.527	91.198	92.358	90.832	92.083	90.191
455	90.68	91.473	92.389	90.924	92.206	90.283
456	90.832	91.717	92.511	91.046	92.358	90.375
457	90.985	91.931	92.572	91.168	92.511	90.558
458	91.137	92.114	92.663	91.229	92.663	90.558
459	91.26	92.328	92.724	91.382	92.785	90.649
460	91.412	92.511	92.785	91.473	92.907	90.71
461	91.534	92.724	92.816	91.626	93.03	90.802
462	91.656	92.907	92.907	91.656	93.152	90.863
463	89.764	92.48	92.969	89.215	91.748	90.588
464	88.238	90.68	92.938	87.811	90.375	90.405
465	87.003	89.139	92.709	86.85	89.047	90.115
466	87.75	89.886	92.694	88.269	89.795	90.069
467	86.133	88.269	92.267	86.346	88.238	89.551
468	88.788	89.428	92.267	89.062	90.13	89.856
469	89.52	89.917	92.389	90.1	90.832	90.1
470	89.947	90.161	92.48	90.466	91.198	90.252
471	90.222	90.313	92.572	90.771	91.504	90.405
472	90.497	90.527	92.633	90.924	91.717	90.558
473	90.71	90.619	92.724	91.107	91.9	90.649
474	90.863	90.741	92.785	91.229	92.114	90.741
475	91.046	90.832	92.816	91.351	92.297	90.832
476	91.168	90.924	92.877	91.473	92.419	90.893
477	90.024	90.985	92.892	90.344	91.763	90.817
478	87.414	89.642	92.572	87.75	89.642	90.13
479	86.651	88.94	92.267	87.079	88.818	89.703
480	88.757	89.642	92.206	89.154	90.283	89.886
481	89.459	90.008	92.358	90.039	90.924	90.13
482	89.825	90.191	92.419	90.375	91.29	90.283
483	90.13	90.313	92.511	90.649	91.534	90.405
484	90.344	90.497	92.602	90.832	91.748	90.558
485	90.588	90.649	92.663	91.015	91.961	90.68
486	90.71	90.741	92.755	91.168	92.114	90.741
487	90.893	90.832	92.816	91.26	92.297	90.832
488	91.046	91.015	92.846	91.382	92.389	90.924
489	91.199	91.168	92.938	91.504	92.618	91.046
490	91.382	91.351	93.03	91.626	92.785	91.137
491	91.473	91.473	93.06	91.656	92.907	91.198
492	91.565	91.595	93.121	91.748	93.03	91.26
493	89.367	91.717	93.03	89.673	91.565	90.954
494	88.086	90.466	92.877	88.391	90.344	90.558
495	87.414	89.734	92.694	87.689	89.52	90.252
496	86.834	89.093	92.48	88.33	89.245	89.978
497	89.49	90.832	92.572	93.091	91.29	89.947
498	87.109	89.123	92.297	88.482	89.184	89.428
499	89.245	90.191	92.389	90.222	90.832	89.886
500	89.703	90.436	92.511	90.558	91.26	90.1
501	90.115	90.68	92.603	90.893	91.641	90.283
502	90.466	90.863	92.694	91.168	91.961	90.558
503	90.619	91.015	92.785	91.29	92.114	90.588
504	90.802	91.168	92.816	91.412	92.267	90.68
505	90.985	91.29	92.907	91.534	92.419	90.802
506	91.107	91.443	92.969	91.626	92.572	90.893
507	91.229	91.626	93.03	91.717	92.694	90.985
508	91.382	91.809	93.091	91.809	92.877	91.076
509	91.534	92.022	93.152	91.961	92.999	91.137
510	91.656	92.206	93.213	92.083	93.06	91.198
511	91.748	92.297	93.243	92.236	93.152	91.229
512	91.9	92.389	93.274	92.419	93.304	91.29
513	92.053	92.557	93.335	92.602	93.411	91.382
514	92.206	92.724	93.426	92.785	93.548	91.443
515	90.039	92.45	93.426	89.642	91.992	91.351
516	87.933	90.313	93.274	87.536	90.161	90.893
517	86.743	88.879	93.091	86.377	88.971	90.558
518	85.705	87.781	92.816	85.37	87.811	90.191
519	89.154	89.276	92.846	89.428	90.436	90.558
520	90.13	89.856	92.999	90.527	91.29	90.741
521	90.558	90.252	93.121	91.046	91.717	90.924
522	90.802	90.588	93.213	91.351	92.053	91.076
523	91.015	90.771	93.274	91.626	92.267	91.137
524	91.168	90.924	93.304	91.778	92.45	91.229
525	89.185	90.451	93.335	87.231	90.298	91.321
526	89.428	88.299	93.06	88.971	90.436	90.985
527	90.527	88.971	93.243	90.588	91.534	91.198
528	90.802	89.428	93.365	91.168	92.022	91.321
529	90.924	89.703	93.487	91.443	92.328	91.443
530	90.985	89.947	93.579	91.656	92.572	91.534
531	89.673	89.52	93.609	87.658	90.71	91.595
532	89.734	88.086	93.304	89.459	90.741	91.229
533	90.588	88.574	93.457	90.771	91.717	91.443
534	90.741	88.94	93.579	91.26	92.175	91.565
535	90.771	89.276	93.731	91.534	92.48	91.656
536	90.527	88.727	93.67	90.832	91.9	91.595
537	89.703	87.933	93.548	89.444	90.909	91.428
538	90.466	87.933	93.518	90.497	91.443	91.504
539	90.771	88.299	93.579	91.046	91.9	91.595
540	90.252	88.025	93.487	90.191	91.198	91.443
541	90.771	88.269	93.518	90.954	91.717	91.595
542	91.046	88.513	93.609	91.29	92.083	91.687
543	90.161	88.299	93.548	89.947	91.168	91.565
544	90.985	88.543	93.548	91.107	91.839	91.656
545	91.198	88.696	93.609	91.443	92.175	91.748
546	89.367	88.36	93.609	88.574	90.558	91.656
547	91.168	88.818	93.609	91.229	91.992	91.748
548	91.412	88.971	93.67	91.626	92.267	91.839
549	91.061	88.864	93.625	91.001	91.885	91.794
550	90.527	88.818	93.579	90.252	91.382	91.687
551	91.26	89.062	93.579	91.229	91.961	91.748
552	89.459	88.696	93.548	88.818	90.588	91.595
553	91.137	89.123	93.518	91.046	91.809	91.717
554	88.757	88.757	93.579	87.14	90.1	91.717
555	91.107	89.245	93.487	90.985	91.778	91.687
556	91.015	89.245	93.609	90.771	91.778	91.778
557	91.26	89.367	93.64	91.107	91.992	91.839
558	91.29	89.367	93.67	90.954	91.992	91.839
559	89.795	89.001	93.64	88.818	90.802	91.809
560	91.382	89.398	93.67	91.168	92.022	91.839
561	91.687	89.536	93.701	91.534	92.282	91.916
562	91.656	89.612	93.762	91.107	92.328	91.961
563	91.809	89.642	93.762	91.656	92.419	91.992
564	91.29	89.581	93.67	91.107	91.9	91.748
565	91.717	89.734	93.609	91.565	92.206	91.87
566	91.931	89.856	93.64	91.809	92.48	91.961
567	91.565	89.764	93.731	91.382	92.236	91.931
568	91.992	89.947	93.792	91.9	92.602	92.053
569	91.534	89.734	93.731	91.29	92.145	91.9
570	89.581	89.49	93.762	88.177	90.802	91.961
571	91.656	89.795	93.762	91.473	92.267	91.931
572	87.628	87.17	93.304	86.743	88.971	91.137
573	91.031	88.574	93.503	90.649	91.565	91.641
574	91.595	88.94	93.609	91.382	92.175	91.839
575	90.1	88.452	93.548	89.551	90.954	91.595
576	87.933	88.116	93.548	86.529	89.306	91.626
577	91.26	88.879	93.609	90.985	91.778	91.748
578	91.565	89.123	93.701	91.412	92.175	91.9
579	90.893	88.849	93.64	90.527	91.595	91.748
580	91.565	89.154	93.701	91.382	92.175	91.9
581	91.778	89.306	93.701	91.687	92.419	92.022
582	91.107	89.093	93.701	90.802	91.839	91.87
583	91.748	89.367	93.762	91.626	92.358	92.022
584	91.961	89.49	93.731	91.9	92.602	92.083
585	90.863	89.353	93.808	90.161	91.855	92.068
586	92.053	89.642	93.823	91.992	92.663	92.145
587	84.851	85.675	93.548	82.989	87.445	91.382
588	90.893	88.299	93.609	90.497	91.626	91.717
589	91.504	88.666	93.701	91.229	92.175	91.9
590	91.748	88.879	93.701	91.565	92.419	92.022
591	91.931	89.032	93.762	91.809	92.602	92.083
592	88.91	86.59	93.335	88.116	89.947	91.229
593	90.893	87.689	93.548	90.375	91.443	91.656
594	91.351	88.116	93.67	91.015	91.961	91.87
595	91.565	88.452	93.701	91.351	92.297	92.022
596	91.687	88.696	93.823	91.626	92.572	92.114
597	88.757	87.384	93.701	88.208	90.359	91.825
598	90.924	87.872	93.579	90.588	91.534	91.809
599	91.412	88.177	93.701	91.198	92.022	91.992
600	91.687	88.452	93.762	91.534	92.419	92.114
601	91.809	88.635	93.854	91.778	92.633	92.236
602	91.961	88.849	93.915	91.992	92.877	92.328
603	92.022	89.062	94.006	92.175	93.06	92.389
604	91.046	88.696	93.915	90.802	92.053	92.236
605	91.931	89.001	93.945	91.931	92.785	92.358
606	92.145	89.215	94.037	92.236	93.06	92.45
607	91.961	89.184	94.037	91.87	92.785	92.358
608	91.961	89.245	94.037	91.809	92.663	92.328
609	90.466	89.017	93.961	89.81	91.626	92.252
610	92.053	89.428	94.067	91.87	92.663	92.328
611	91.382	89.306	93.945	91.107	92.175	92.206
612	92.145	89.581	94.006	91.992	92.785	92.358
613	89.337	89.032	93.945	88.452	90.771	92.206
614	92.145	89.703	94.067	91.992	92.755	92.358
615	92.083	89.703	94.006	91.839	92.633	92.297
616	92.328	89.856	94.098	92.236	92.969	92.419
617	91.626	89.703	94.006	91.351	92.328	92.236
618	92.297	89.947	94.098	92.175	92.907	92.389
619	92.022	89.886	94.006	91.778	92.602	92.267
620	91.931	89.886	94.006	91.687	92.511	92.206
621	91.321	89.856	94.037	90.955	92.221	92.313
622	92.358	90.161	94.128	92.236	92.938	92.389
623	92.602	90.344	94.22	92.541	93.213	92.511
624	92.236	90.222	94.189	92.083	92.938	92.389
625	90.588	89.764	94.128	90.008	91.778	92.236
626	91.473	89.947	94.128	91.107	92.297	92.206
627	92.358	90.252	94.189	92.236	92.999	92.389
628	92.145	90.161	94.159	91.931	92.785	92.297
629	92.114	90.161	94.189	91.839	92.785	92.328
630	92.328	90.252	94.22	92.114	92.969	92.389
631	91.351	89.978	94.22	90.558	92.267	92.328
632	92.022	90.13	94.22	91.687	92.755	92.328
633	92.435	90.298	94.281	92.267	93.076	92.404
634	92.45	90.344	94.311	92.297	93.121	92.45
635	91.992	90.161	94.281	91.595	92.755	92.389
636	92.328	90.252	94.311	92.175	93.03	92.389
637	91.26	90.039	94.311	90.466	92.267	92.419
638	92.236	90.283	94.342	92.022	93.03	92.419
639	92.511	90.375	94.311	92.328	93.152	92.45
640	92.541	90.405	94.311	92.389	93.152	92.45
641	92.572	90.436	94.342	92.389	93.213	92.48
642	92.48	90.466	94.342	92.297	93.152	92.45
643	92.419	90.497	94.342	92.236	93.121	92.45
644	92.755	90.619	94.342	92.785	93.396	92.48
645	93.015	90.726	94.434	93.305	93.64	92.587
646	92.633	90.771	94.403	92.877	93.426	92.511
647	92.572	90.832	94.372	92.755	93.365	92.45
648	92.816	90.954	94.403	93.06	93.579	92.541
649	92.969	91.015	94.433	93.213	93.701	92.633
650	91.26	90.771	94.311	91.382	92.572	92.206
651	92.358	91.046	94.311	92.663	93.274	92.328
652	92.602	91.107	94.342	93.06	93.518	92.45
653	92.785	91.198	94.372	93.274	93.64	92.511
654	90.832	90.71	94.25	91.076	92.328	92.053
655	92.083	91.107	94.281	92.48	93.182	92.175
656	90.558	90.893	94.281	90.405	92.328	92.267
657	91.87	90.985	94.189	92.145	92.984	92.068
658	92.267	91.137	94.22	92.206	93.365	92.175
659	92.114	91.076	94.22	92.328	93.152	92.145
660	92.45	91.168	94.22	92.663	93.426	92.236
661	92.114	91.107	94.281	92.267	93.213	92.175
662	91.534	90.954	94.281	91.656	92.846	92.083
663	92.267	91.168	94.25	92.48	93.335	92.175
664	92.053	91.046	94.25	92.206	93.121	92.083
665	92.358	91.168	94.311	92.816	93.426	92.145
666	90.252	90.893	94.311	90.191	92.175	92.114
667	92.145	91.168	94.281	92.541	93.304	92.145
668	90.436	90.954	94.311	90.436	92.389	92.114
669	91.87	91.092	94.281	92.373	93.182	92.007
670	92.358	91.26	94.372	92.938	93.548	92.175
671	89.093	90.466	94.22	89.032	91.595	91.748
672	91.565	90.985	94.281	92.083	92.999	91.839
673	91.961	91.107	94.311	92.663	93.365	91.992
674	92.206	91.198	94.372	92.846	93.548	92.114
675	92.358	91.321	94.433	92.877	93.67	92.236
676	89.428	90.68	94.281	89.734	91.778	91.809
677	91.351	91.015	94.281	91.961	92.938	91.839
678	91.778	91.137	94.342	92.389	93.274	91.992
679	92.022	91.26	94.433	92.572	93.457	92.114
680	92.206	91.351	94.464	92.785	93.64	92.175
681	92.404	91.489	94.51	92.984	93.854	92.298
682	90.436	91.534	94.403	90.161	92.541	92.083
683	91.168	91.198	94.342	91.565	92.938	91.87
684	91.839	91.534	94.403	92.602	93.426	91.961
685	92.145	91.687	94.433	92.907	93.67	92.114
686	92.358	91.778	94.494	93.121	93.823	92.175
687	90.527	91.443	94.464	90.069	92.602	92.083
688	91.717	91.473	94.403	92.328	93.396	91.992
689	92.145	91.656	94.494	92.907	93.731	92.145
690	90.985	91.412	94.494	90.619	92.969	92.145
691	91.687	91.351	94.464	92.206	93.365	92.053
692	92.114	91.473	94.525	92.877	93.731	92.145
693	91.779	91.244	94.525	92.297	93.472	92.099
694	90.558	90.924	94.555	89.795	92.724	92.114
695	91.839	91.107	94.555	92.389	93.487	92.114
696	92.145	91.229	94.586	92.755	93.731	92.206
697	90.893	90.954	94.586	90.313	92.938	92.175
698	89.856	90.252	94.525	89.032	92.145	92.022
699	90.405	90.069	94.464	90.436	92.358	91.9
700	91.26	90.405	94.494	91.656	92.999	92.022
701	91.565	90.527	94.525	92.022	93.274	92.114
702	91.809	90.619	94.555	92.267	93.396	92.175
703	90.222	90.405	94.525	89.795	92.45	92.053
704	89.673	90.008	94.464	89.245	92.022	91.9
705	89.291	89.612	94.357	88.91	91.641	91.702
706	91.382	90.924	94.281	93.182	93.121	91.504
707	91.107	90.832	94.342	91.809	92.785	91.717
708	91.351	90.954	94.372	91.961	92.938	91.839
709	89.428	90.313	94.281	90.191	91.9	91.443
710	88.696	89.459	94.067	89.459	91.168	90.985
711	88.543	89.215	93.976	89.306	90.954	90.893
712	88.33	88.818	93.823	89.123	90.741	90.619
713	88.238	88.604	93.67	89.001	90.527	90.466
714	88.208	88.482	93.548	88.788	90.436	90.313
715	90.252	89.459	93.548	91.321	92.114	90.466
716	88.025	88.391	93.487	88.604	90.252	90.161
717	87.14	87.323	93.152	87.994	89.185	89.826
718	87.811	87.323	92.877	88.574	89.398	89.734
719	87.597	87.872	92.877	88.543	89.49	89.612
720	89.184	88.543	92.907	90.13	90.558	89.886
721	89.642	88.818	92.999	90.588	90.954	90.13
722	90.039	89.001	93.121	90.924	91.26	90.344
723	90.313	89.215	93.152	91.168	91.534	90.436
724	90.588	89.398	93.243	91.443	91.778	90.619
725	90.832	89.52	93.335	91.626	91.961	90.71
726	91.046	89.734	93.396	91.809	92.175	90.832
727	91.198	89.825	93.457	91.961	92.328	90.954
728	91.412	90.039	93.548	92.083	92.48	91.046
729	88.162	88.529	93.35	88.284	89.993	90.65
730	89.49	88.635	93.182	89.886	90.71	90.68
731	90.161	89.032	93.335	90.985	91.382	90.832
732	90.588	89.306	93.396	91.382	91.748	91.015
733	90.893	89.459	93.487	91.626	91.992	91.137
734	91.107	89.581	93.579	91.839	92.206	91.29
735	91.321	89.764	93.64	91.961	92.389	91.351
736	90.497	89.703	93.67	91.076	92.053	91.412
737	88.238	88.696	93.487	88.36	90.039	91.046
738	87.384	87.964	93.213	87.475	89.062	90.71
739	89.52	88.727	93.182	89.947	90.619	90.924
740	90.329	89.032	93.335	90.832	91.198	91.107
741	90.802	89.307	93.427	91.428	91.702	91.321
742	91.046	89.52	93.518	91.778	92.022	91.504
743	91.26	89.673	93.579	91.992	92.236	91.595
744	91.443	89.795	93.64	92.145	92.389	91.656
745	91.626	89.917	93.731	92.236	92.572	91.778
746	91.778	90.069	93.792	92.328	92.755	91.87
747	91.931	90.222	93.854	92.389	92.877	91.961
748	90.863	90.497	93.854	91.351	92.297	91.961
749	88.849	89.428	93.731	88.818	90.588	91.656
750	88.055	88.666	93.518	87.781	89.764	91.412
751	87.567	88.116	93.335	87.048	89.184	91.26
752	89.23	88.299	93.213	88.788	90.329	91.26
753	90.069	89.383	93.274	90.329	91.015	91.321
754	90.405	89.642	93.335	90.893	91.351	91.504
755	90.649	89.795	93.365	91.351	91.595	91.595
756	90.924	89.947	93.396	91.687	91.809	91.687
757	91.137	90.1	93.457	91.87	91.992	91.778
758	91.351	90.222	93.518	92.053	92.175	91.87
759	91.534	90.344	93.579	92.267	92.328	91.931
760	91.717	90.497	93.64	92.48	92.511	91.992
761	91.839	90.649	93.731	92.48	92.694	92.114
762	91.992	90.741	93.792	92.602	92.846	92.175
763	92.114	90.863	93.854	92.694	92.999	92.236
764	92.267	91.076	93.885	92.785	93.091	92.328
765	91.244	90.741	93.884	91.549	92.511	92.206
766	88.421	89.306	93.67	88.604	90.13	91.778
767	87.689	88.543	93.396	87.933	89.398	91.412
768	87.262	88.086	93.091	87.506	88.91	91.046
769	89.367	88.94	93.091	89.795	90.436	91.26
770	90.069	89.306	93.213	90.68	91.015	91.473
771	90.436	89.52	93.304	91.107	91.382	91.626
772	90.741	89.703	93.365	91.351	91.656	91.717
773	91.015	89.856	93.396	91.626	91.9	91.839
774	91.229	89.978	93.487	91.809	92.083	91.9
775	91.412	90.13	93.548	92.022	92.297	91.992
776	91.626	90.283	93.609	92.145	92.48	92.114
777	91.87	90.467	93.732	92.328	92.725	92.237
778	92.145	90.71	93.823	92.48	92.969	92.328
779	92.175	90.832	93.854	92.419	93.091	92.389
780	92.358	90.985	93.915	92.633	93.213	92.48
781	92.48	91.137	93.976	92.724	93.365	92.541
782	92.602	91.26	94.067	92.846	93.457	92.602
783	90.405	91.076	94.006	90.375	92.022	92.358
784	89.245	89.978	93.884	89.245	90.954	92.083
785	88.727	89.459	93.792	88.666	90.588	91.9
786	88.452	89.093	93.64	88.391	90.222	91.778
787	89.917	89.642	93.64	89.825	91.504	91.9
788	87.842	88.849	93.426	88.086	89.764	91.443
789	88.422	88.391	93.137	88.742	89.841	91.199
790	90.313	89.428	93.274	91.046	91.382	91.534
791	90.649	89.581	93.365	91.565	91.717	91.656
792	90.954	89.764	93.396	91.9	91.992	91.778
793	91.168	89.947	93.426	92.145	92.175	91.87
794	91.382	90.1	93.487	92.297	92.419	91.931
795	91.595	90.191	93.548	92.48	92.602	92.022
796	91.717	90.344	93.609	92.694	92.785	92.114
797	91.931	90.527	93.701	92.877	92.938	92.206
798	92.083	90.619	93.792	93.121	93.091	92.297
799	88.879	89.306	93.701	88.91	90.71	92.083
800	87.506	88.147	93.396	87.536	89.398	91.595
801	88.391	88.147	93.061	88.544	89.673	91.351
802	87.079	87.719	92.969	87.17	88.727	91.168
803	88.604	88.025	92.785	88.849	89.673	91.076
804	89.459	88.452	92.877	89.978	90.405	91.26
805	89.917	88.666	92.938	90.649	90.863	91.443
806	90.222	88.818	92.969	91.076	91.168	91.534
807	90.497	88.971	93.091	91.473	91.443	91.656
808	90.741	89.154	93.152	91.809	91.717	91.778
809	90.985	89.306	93.243	92.053	91.9	91.87
810	91.198	89.428	93.335	92.206	92.114	91.961
811	91.412	89.551	93.396	92.267	92.236	92.053
812	91.626	89.703	93.457	92.358	92.419	92.145
813	88.803	88.956	93.381	88.91	90.588	91.87
814	87.292	87.811	93.03	86.834	88.91	91.351
815	86.865	87.384	92.816	86.194	88.36	91.076
816	89.032	88.147	92.816	89.428	90.13	91.26
817	89.581	88.391	92.907	90.283	90.649	91.412
818	89.947	88.543	92.969	90.649	90.985	91.565
819	90.222	88.727	92.999	91.076	91.26	91.656
820	90.497	88.879	93.091	91.412	91.534	91.748
821	90.741	88.971	93.152	91.717	91.717	91.87
822	90.954	89.154	93.243	91.961	91.931	91.931
823	91.168	89.306	93.335	92.145	92.114	92.022
824	91.351	89.428	93.396	92.145	92.267	92.145
825	91.626	89.642	93.518	92.13	92.496	92.267
826	91.809	89.825	93.67	92.236	92.663	92.358
827	90.13	89.856	93.67	89.52	91.656	92.328
828	88.025	88.543	93.518	88.177	91.229	92.053
829	88.818	87.475	93.335	89.093	90.924	91.778
830	90.344	88.116	93.365	90.588	91.656	91.931
831	91.412	88.818	93.457	91.717	92.419	92.206
832	91.626	88.971	93.548	91.931	92.602	92.267
833	91.748	89.154	93.609	92.114	92.785	92.358
834	91.931	89.306	93.67	92.267	92.938	92.419
835	91.412	89.276	93.793	91.366	92.74	92.587
836	88.513	85.919	93.548	88.269	90.069	92.236
837	90.924	87.262	93.762	91.076	91.778	92.48
838	91.321	87.781	93.945	91.473	92.297	92.633
839	90.497	86.804	93.823	90.497	91.351	92.48
840	91.229	87.414	93.945	91.412	92.053	92.633
841	91.382	87.811	94.128	91.809	92.419	92.724
842	91.26	87.658	94.128	91.534	92.175	92.694
843	91.015	87.597	94.159	90.954	91.961	92.724
844	89.581	87.262	94.159	88.147	90.832	92.755
845	91.321	87.658	94.067	91.534	92.175	92.724
846	91.687	87.781	94.159	92.236	92.511	92.816
847	91.718	87.857	94.174	91.687	92.648	92.908
848	90.558	86.896	94.037	90.313	91.382	92.755
849	91.443	87.14	94.128	91.534	92.175	92.846
850	91.778	87.414	94.159	91.961	92.541	92.938
851	92.022	87.628	94.22	92.236	92.816	92.999
852	92.145	87.842	94.25	92.45	92.969	93.06
853	87.475	85.644	93.945	85.522	88.421	92.724
854	91.107	86.468	94.159	91.076	91.717	92.816
855	91.504	86.865	94.25	91.748	92.297	92.938
856	91.626	87.292	94.403	92.083	92.663	93.03
857	91.595	87.628	94.525	92.267	92.999	93.121
858	90.13	86.987	94.525	87.414	90.832	93.091
859	91.183	86.972	94.494	91.55	92.328	93.015
860	91.382	87.506	94.616	92.145	92.999	93.152
861	89.886	87.109	94.555	89.795	91.412	92.938
862	91.26	87.323	94.494	91.778	92.45	92.969
863	91.534	87.445	94.464	92.145	92.785	92.999
864	91.748	87.536	94.555	92.389	93.03	93.091
865	91.992	87.658	94.616	92.938	93.182	93.182
866	92.175	87.689	94.647	93.274	93.365	93.243
867	92.389	87.781	94.708	93.304	93.487	93.335
868	92.511	87.872	94.739	93.396	93.548	93.396
869	92.602	87.933	94.769	93.487	93.64	93.426
870	91.687	87.933	94.769	91.29	93.243	93.426
871	91.824	88.712	94.662	92.557	93.075	93.228
872	92.175	88.849	94.708	93.121	93.426	93.335
873	90.313	89.093	94.647	89.49	91.961	93.213
874	91.565	89.306	94.586	92.206	92.877	93.091
875	91.931	89.398	94.616	92.846	93.182	93.152
876	91.26	89.367	94.616	90.832	92.846	93.213
877	91.382	89.612	94.525	91.9	92.694	93.03
878	91.839	89.703	94.555	92.694	93.091	93.091
879	90.924	89.642	94.586	90.283	92.541	93.121
880	91.321	89.856	94.494	91.839	92.663	92.938
881	91.778	89.978	94.525	92.663	93.06	92.999
882	92.022	90.069	94.555	92.877	93.274	93.091
883	91.458	90.237	94.418	91.992	92.786	92.862
884	91.931	90.344	94.494	92.602	93.182	92.969
885	90.893	90.558	94.464	90.375	92.419	92.938
886	91.565	90.802	94.403	92.083	92.907	92.785
887	91.87	90.863	94.433	92.48	93.182	92.877
888	92.083	90.924	94.525	92.663	93.365	92.938
889	92.206	91.046	94.555	92.724	93.487	93.03
890	92.328	91.168	94.616	92.785	93.609	93.091
891	92.419	91.29	94.616	92.877	93.731	93.121
892	92.511	91.382	94.616	92.938	93.823	93.152
893	91.961	91.839	94.677	93.396	93.579	93.06
894	87.14	88.269	94.403	87.292	90.68	92.328
895	91.626	89.856	94.739	92.541	93.335	92.785
896	90.252	89.367	94.8	90.069	92.572	92.846
897	91.626	89.795	94.922	92.755	93.579	92.938
898	91.504	89.459	94.891	92.602	93.396	92.907
899	91.504	89.367	95.013	92.663	93.487	92.938
900	91.382	89.154	94.983	92.572	93.396	92.938
901	91.26	89.612	95.135	92.907	93.823	93.091
902	91.137	89.062	95.105	92.45	93.396	93.06
903	91.015	89.581	95.227	92.846	93.915	93.213
904	90.893	89.825	95.318	92.907	94.128	93.335
905	90.863	90.085	95.41	92.938	94.342	93.427
906	90.924	90.344	95.471	92.999	94.464	93.548
907	90.985	90.497	95.501	93.06	94.555	93.548
908	91.107	90.588	95.471	93.121	94.616	93.548
909	91.29	90.649	95.44	93.213	94.677	93.548
910	91.626	90.71	95.501	93.396	94.769	93.609
911	91.9	90.71	95.501	93.67	94.83	93.67
912	92.083	90.741	95.501	93.762	94.861	93.67
913	92.175	90.771	95.501	93.792	94.922	93.67
914	92.236	90.863	95.44	93.884	94.983	93.67
915	88.238	87.384	95.471	89.093	91.046	93.518
916	91.717	88.513	95.471	92.938	93.701	93.518
917	91.87	89.292	95.578	93.411	94.403	93.686
918	91.626	89.703	95.715	93.091	94.647	93.823
919	91.626	88.452	95.624	92.846	93.792	93.609
920	91.595	89.001	95.685	93.274	94.342	93.762
921	90.863	88.269	95.746	91.961	93.487	93.731
922	90.985	89.001	95.868	92.969	94.372	93.884
923	90.68	89.398	95.959	92.999	94.616	93.976
924	90.497	89.642	95.99	92.938	94.8	94.037
925	90.313	89.886	96.02	92.877	94.861	94.189
926	90.71	89.978	96.051	93.182	94.952	94.189
927	91.687	89.81	96.005	93.762	95.059	94.205
928	91.809	89.886	95.959	93.731	95.105	94.159
929	88.574	88.452	95.807	86.926	91.198	93.731
930	91.565	89.062	95.685	92.45	93.64	93.701
931	91.992	89.245	95.685	93.121	94.128	93.792
932	92.267	89.337	95.715	93.548	94.403	93.854
933	92.511	89.398	95.715	93.823	94.555	93.945
934	92.602	89.49	95.746	94.037	94.677	93.945
935	92.877	89.551	95.807	94.403	94.83	94.037
936	92.419	89.612	95.715	93.213	94.22	93.976
937	92.938	89.764	95.746	93.945	94.586	93.976
938	93.091	89.825	95.746	94.25	94.769	94.067
939	92.953	89.948	95.822	93.167	94.617	94.189
940	93.182	90.008	95.807	93.945	94.555	94.067
941	93.274	90.069	95.715	94.159	94.769	94.037
942	93.426	90.13	95.746	94.342	94.861	94.037
943	93.518	90.191	95.746	94.525	94.983	94.128
944	93.579	90.222	95.807	94.677	95.074	94.159
945	93.701	90.283	95.837	94.8	95.166	94.25
946	93.792	90.405	95.837	94.891	95.257	94.25
947	93.854	90.466	95.837	94.952	95.288	94.281
948	93.884	90.588	95.837	95.013	95.349	94.25
949	94.037	90.649	95.959	95.288	95.44	94.342
950	94.067	90.71	95.959	95.288	95.471	94.372
951	93.335	90.756	95.959	93.564	94.876	94.373
952	91.137	90.008	95.685	90.405	92.511	93.792
953	92.969	90.558	95.685	93.487	94.128	93.915
954	93.304	90.649	95.715	94.128	94.464	94.006
955	93.518	90.71	95.746	94.464	94.677	94.098
956	93.67	90.832	95.746	94.677	94.83	94.159
957	93.823	90.893	95.807	94.83	94.952	94.25
958	93.945	91.015	95.837	94.952	95.044	94.25
959	94.006	91.107	95.837	95.074	95.135	94.281
960	90.985	90.863	95.715	89.032	92.419	93.945
961	93.06	91.198	95.654	93.457	94.189	93.915
962	93.426	91.29	95.685	94.067	94.494	94.006
963	93.671	91.443	95.7	94.51	94.769	94.098
964	92.816	91.443	95.746	92.083	94.189	94.25
965	93.121	91.534	95.715	93.457	94.311	93.976
966	93.518	91.626	95.746	94.159	94.616	94.037
967	93.731	91.717	95.746	94.494	94.8	94.098
968	93.884	91.778	95.807	94.708	94.891	94.189
969	92.907	91.565	95.685	93.06	94.128	93.945
970	93.487	91.748	95.715	94.037	94.555	93.945
971	93.701	91.839	95.746	94.372	94.769	94.037
972	92.114	91.687	95.746	91.107	93.609	94.006
973	93.365	91.839	95.685	93.731	94.464	93.945
974	93.609	91.931	95.715	94.128	94.677	94.006
975	92.602	91.84	95.7	92.297	93.945	93.93
976	93.487	91.992	95.685	93.884	94.555	93.945
977	93.64	92.114	95.715	94.098	94.739	94.006
978	92.053	91.992	95.715	91.046	93.579	93.976
979	91.809	91.504	95.593	91.443	93.304	93.67
980	91.137	91.443	95.593	89.978	92.877	93.67
981	91.107	91.382	95.563	89.795	92.816	93.609
982	91.412	91.412	95.563	90.222	93.06	93.609
983	90.069	90.741	95.379	88.818	92.022	93.365
984	91.992	91.137	95.379	91.961	93.304	93.426
985	92.419	91.29	95.41	92.541	93.64	93.548
986	92.663	91.382	95.501	92.816	93.854	93.579
987	92.969	91.565	95.501	93.183	94.128	93.701
988	91.687	91.595	95.501	90.802	93.396	93.67
989	90.649	91.046	95.41	89.642	92.694	93.487
990	90.191	90.68	95.318	89.276	92.358	93.304
991	89.947	90.344	95.227	89.093	92.145	93.182
992	91.168	90.588	95.196	90.985	92.877	93.182
993	90.313	91.26	95.166	90.436	92.45	92.846
994	88.849	89.612	94.861	88.879	91.29	92.328
995	88.33	89.032	94.616	88.452	90.771	92.053
996	88.025	88.666	94.403	88.177	90.466	91.87
997	90.497	89.673	94.525	90.71	92.083	92.267
998	91.046	89.947	94.616	91.29	92.511	92.45
999	89.947	90.024	94.632	90.802	92.404	92.511
1000	89.032	89.245	94.494	89.123	91.26	92.175
1001	89.123	89.032	94.342	88.879	90.924	91.992
1002	89.154	88.971	94.22	88.696	90.71	91.9
1003	89.673	89.276	94.159	89.062	91.198	91.961
1004	88.543	88.91	93.976	88.635	90.649	91.656
1005	88.055	88.452	93.762	88.33	90.13	91.412
1006	89.337	88.91	93.67	89.551	90.893	91.504
1007	90.1	89.306	93.762	90.405	91.504	91.748
1008	90.497	89.49	93.854	90.802	91.839	91.87
1009	89.184	89.459	93.792	89.673	91.046	91.717
1010	88.757	89.184	93.67	89.398	90.71	91.565
1011	89.093	89.261	93.518	89.093	90.497	91.458
1012	91.565	91.198	93.518	93.67	92.541	91.534
1013	88.604	89.337	93.487	88.849	90.405	91.443
1014	88.055	88.696	93.335	88.36	89.825	91.321
1015	89.978	89.581	93.396	90.497	91.198	91.626
1016	90.497	89.795	93.487	90.954	91.626	91.809
1017	90.802	89.978	93.579	91.229	91.9	91.9
1018	91.076	90.161	93.701	91.382	92.175	92.053
1019	91.26	90.375	93.762	91.565	92.389	92.145
1020	91.443	90.619	93.854	91.687	92.572	92.267
1021	91.626	90.893	93.915	91.839	92.785	92.328
1022	91.778	91.137	94.006	91.961	92.938	92.419
1023	91.58	91.717	94.144	91.611	92.862	92.541
1024	90.527	91.137	94.311	90.619	92.114	92.572
1025	90.252	90.68	94.372	90.344	91.839	92.694
1026	90.558	90.497	94.372	90.222	91.717	92.755
1027	92.175	92.206	94.494	93.64	93.274	92.877
1028	89.612	90.039	94.403	89.856	91.351	92.755
1029	88.94	89.306	94.189	89.032	90.68	92.633
1030	88.91	88.91	93.976	89.306	90.375	92.45
1031	90.008	89.398	93.884	90.405	91.443	92.541
1032	89.276	89.459	93.823	89.947	90.802	92.297
1033	88.513	88.696	93.609	89.184	90.1	92.022
1034	87.811	88.36	93.304	88.299	89.49	91.809
1035	88.223	88.605	93.061	88.696	89.719	91.55
1036	87.079	88.025	92.724	87.445	88.788	91.137
1037	86.621	87.75	92.389	87.079	88.33	90.832
1038	88.33	88.452	92.389	88.818	89.49	91.046
1039	89.062	88.788	92.511	89.551	90.13	91.321
1040	89.49	88.971	92.633	89.917	90.558	91.473
1041	89.825	89.184	92.755	90.161	90.863	91.656
1042	90.039	89.398	92.816	90.313	91.137	91.778
1043	90.68	90.191	92.877	91.504	91.748	91.839
1044	88.513	89.947	92.846	88.391	89.978	91.534
1045	87.689	89.062	92.724	87.811	89.306	91.351
1046	87.323	88.696	92.572	87.597	89.184	91.168
1047	89.551	89.551	92.709	90.131	90.711	91.504
1048	90.191	89.825	92.846	90.71	91.26	91.717
1049	90.436	89.978	92.938	90.924	91.565	91.839
1050	90.68	90.222	93.091	91.107	91.778	91.931
1051	90.863	90.436	93.152	91.229	91.992	92.053
1052	91.076	90.68	93.243	91.351	92.145	92.175
1053	91.26	90.924	93.304	91.473	92.358	92.267
1054	91.443	91.168	93.396	91.626	92.48	92.328
1055	91.626	91.443	93.487	91.717	92.663	92.419
1056	91.778	91.717	93.548	91.839	92.846	92.572
1057	91.961	91.931	93.579	92.022	92.969	92.633
1058	91.961	93.274	93.731	91.717	93.06	92.602
1059	91.672	92.389	93.915	90.314	92.313	92.664
1060	91.382	91.778	94.037	89.856	92.114	92.816
1061	92.633	92.083	94.098	92.48	93.548	92.877
1062	90.008	90.985	94.189	89.947	91.565	92.846
1063	88.818	89.673	94.006	88.94	90.588	92.663
1064	88.269	89.001	93.762	88.666	90.069	92.511
1065	89.398	89.123	93.609	89.642	90.68	92.419
1066	89.795	90.436	93.731	90.771	91.412	92.358
1067	87.933	88.818	93.457	88.299	89.917	91.992
1068	87.353	88.238	93.152	87.75	89.306	91.656
1069	86.987	87.872	92.846	87.445	88.849	91.321
1070	89.795	89.642	92.785	92.053	91.168	91.321
1071	86.819	88.055	92.419	87.399	88.727	90.771
1072	86.041	87.506	91.9	86.743	87.903	90.222
1073	87.14	87.933	91.687	87.567	88.635	90.191
1074	86.529	88.269	91.656	87.14	88.421	89.856
1075	87.781	88.635	91.565	88.482	89.215	90.008
1076	88.452	88.94	91.748	89.215	89.734	90.344
1077	88.879	89.093	91.839	89.581	90.13	90.527
1078	89.245	89.276	91.961	89.886	90.436	90.71
1079	89.551	89.428	92.083	90.13	90.68	90.863
1080	89.764	89.581	92.206	90.405	90.924	91.015
1081	90.008	89.734	92.267	90.497	91.137	91.137
1082	90.191	89.978	92.389	90.619	91.351	91.26
1083	90.451	90.299	92.557	90.756	91.672	91.428
1084	90.71	90.68	92.694	90.924	91.992	91.595
1085	90.863	90.954	92.785	91.046	92.145	91.717
1086	91.076	91.168	92.877	91.198	92.297	91.778
1087	91.198	91.443	92.969	91.321	92.45	91.87
1088	91.382	91.687	93.06	91.443	92.572	91.961
1089	91.534	91.931	93.121	91.565	92.724	92.053
1090	91.717	92.114	93.182	91.717	92.877	92.145
1091	91.87	92.358	93.243	91.839	92.999	92.175
1092	92.022	92.541	93.304	91.961	93.121	92.236
1093	93.335	93.64	93.426	93.915	94.433	92.236
1094	90.1	92.297	93.579	89.398	91.87	92.175
1095	88.498	90.268	93.579	88.147	90.466	92.13
1096	89.825	90.191	93.548	89.795	91.29	92.236
1097	88.177	89.734	93.457	88.36	90.222	91.961
1098	87.14	88.666	93.152	87.353	89.276	91.595
1099	86.682	88.208	92.785	87.018	88.788	91.229
1100	86.377	87.933	92.419	86.743	88.421	90.802
1101	87.811	89.459	92.45	88.696	89.795	90.771
1102	86.529	88.36	92.114	86.987	88.635	90.283
1103	86.072	87.964	91.748	86.56	88.147	89.886
1104	87.75	88.696	91.717	88.299	89.276	90.161
1105	88.482	89.032	91.9	89.001	89.917	90.497
1106	88.94	89.276	92.022	89.428	90.375	90.68
1107	89.429	89.535	92.191	89.795	90.833	90.909
1108	89.795	89.856	92.328	90.069	91.26	91.137
1109	90.008	90.13	92.45	90.283	91.504	91.26
1110	90.222	90.344	92.572	90.466	91.717	91.351
1111	90.436	90.649	92.663	90.649	91.931	91.473
1112	90.619	90.924	92.724	90.771	92.083	91.565
1113	90.832	91.168	92.816	90.954	92.267	91.687
1114	91.046	91.412	92.907	91.107	92.419	91.748
1115	91.198	91.687	92.999	91.29	92.572	91.809
1116	91.412	91.931	93.091	91.443	92.724	91.9
1117	91.595	92.145	93.152	91.595	92.877	91.992
1118	91.778	92.389	93.213	91.748	92.999	92.083
1119	92.038	92.694	93.32	91.961	93.213	92.176
1120	92.694	94.769	93.579	91.992	93.854	92.206
1121	90.344	92.48	93.701	89.52	92.053	92.175
1122	89.367	91.229	93.792	88.666	91.198	92.267
1123	88.696	90.375	93.792	88.055	90.558	92.328
1124	90.771	91.382	93.915	90.161	92.297	92.602
1125	88.666	90.344	93.792	88.513	90.649	92.328
1126	87.414	89.062	93.487	87.262	89.52	91.992
1127	86.743	88.391	93.152	86.682	88.788	91.595
1128	86.773	88.025	92.724	86.743	88.635	91.198
1129	87.201	89.032	92.694	87.536	89.215	91.107
1130	89.367	89.856	92.724	89.795	90.649	91.504
1131	90.115	90.176	92.877	90.558	91.275	91.763
1132	90.619	90.436	92.999	91.046	91.717	91.961
1133	90.893	90.588	93.091	91.321	91.961	92.053
1134	91.137	90.71	93.152	91.534	92.175	92.145
1135	91.351	90.832	93.243	91.748	92.358	92.267
1136	91.534	90.954	93.304	91.961	92.541	92.358
1137	91.717	91.076	93.396	92.114	92.694	92.45
1138	91.9	91.168	93.487	92.297	92.907	92.511
1139	92.053	91.321	93.548	92.419	93.03	92.602
1140	91.748	91.534	93.579	92.389	93.03	92.633
1141	88.482	90.405	93.457	88.269	90.527	92.145
1142	87.292	89.306	93.152	87.201	89.337	91.687
1143	89.917	90.177	93.137	90.238	91.275	91.931
1144	90.71	90.588	93.274	91.229	91.992	92.175
1145	91.046	90.71	93.335	91.534	92.267	92.297
1146	91.29	90.832	93.396	91.778	92.45	92.389
1147	91.534	90.985	93.487	91.961	92.663	92.48
1148	91.687	91.076	93.548	92.114	92.877	92.541
1149	91.87	91.168	93.579	92.236	92.999	92.633
1150	92.022	91.321	93.67	92.328	93.152	92.694
1151	92.145	91.443	93.731	92.419	93.304	92.785
1152	91.778	92.297	93.792	92.907	93.243	92.755
1153	88.879	90.924	93.64	88.788	90.832	92.358
1154	87.75	89.734	93.426	87.842	89.764	91.992
1155	90.497	90.726	93.503	91.061	91.962	92.252
1156	91.168	91.015	93.609	91.809	92.541	92.48
1157	91.443	91.137	93.67	92.053	92.755	92.541
1158	91.656	91.229	93.701	92.236	92.938	92.633
1159	91.839	91.351	93.762	92.419	93.121	92.694
1160	92.022	91.443	93.823	92.511	93.274	92.785
1161	92.145	91.534	93.884	92.633	93.396	92.846
1162	92.328	91.687	93.945	92.755	93.518	92.938
1163	92.48	91.809	94.006	92.846	93.64	92.969
1164	90.71	92.48	94.037	90.71	92.511	92.877
1165	88.666	90.68	93.945	88.482	91.168	92.511
1166	88.086	89.734	93.792	87.445	90.1	92.358
1167	89.032	89.642	93.625	88.559	90.573	92.282
1168	90.68	90.283	93.701	91.198	92.145	92.511
1169	91.046	90.436	93.762	91.565	92.45	92.633
1170	91.29	90.588	93.823	91.839	92.694	92.724
1171	91.534	90.71	93.915	91.992	92.907	92.816
1172	91.748	90.863	93.976	92.175	93.121	92.907
1173	91.931	91.015	94.037	92.267	93.274	92.969
1174	92.053	91.137	94.098	92.358	93.426	93.06
1175	92.175	91.321	94.189	92.419	93.579	93.152
1176	92.297	91.534	94.25	92.48	93.701	93.213
1177	92.083	93.03	94.311	91.534	93.243	93.121
1178	91.168	92.419	94.311	90.069	92.633	93.03
1179	90.711	91.656	94.327	89.505	92.221	92.954
1180	91.992	91.87	94.311	92.236	93.457	92.938
1181	89.001	90.68	94.189	89.062	90.985	92.572
1182	87.781	89.367	93.884	87.842	89.978	92.175
1183	87.14	88.635	93.518	87.231	89.367	91.809
1184	88.391	88.849	93.274	88.604	90.161	91.656
1185	87.567	89.062	93.152	87.811	89.734	91.321
1186	86.804	88.299	92.785	86.926	88.91	90.863
1187	86.468	87.964	92.419	86.621	88.513	90.558
1188	88.543	88.879	92.45	88.879	90.069	90.863
1189	89.245	89.215	92.633	89.612	90.649	91.137
1190	89.703	89.398	92.724	90.008	91.015	91.321
1191	87.979	89.337	92.648	88.284	89.932	90.985
1192	87.903	88.818	92.328	88.177	89.734	90.588
1193	89.032	89.337	92.45	89.551	90.619	90.893
1194	89.52	89.551	92.602	89.978	91.015	91.107
1195	89.886	89.703	92.694	90.252	91.321	91.26
1196	90.161	89.856	92.785	90.497	91.595	91.412
1197	90.405	90.039	92.907	90.71	91.839	91.565
1198	90.619	90.191	92.999	90.924	92.053	91.656
1199	90.649	90.985	93.06	91.534	92.206	91.656
1200	88.879	90.558	93.03	88.757	90.893	91.382
1201	88.757	90.1	92.969	88.086	90.375	91.26
1202	88.33	89.734	92.877	87.658	90.039	91.168
1203	88.94	90.085	92.785	89.002	90.634	91.107
1204	90.13	90.802	92.846	90.588	91.565	91.26
1205	90.497	90.954	92.938	90.924	91.87	91.412
1206	90.741	91.076	93.03	91.198	92.083	91.565
1207	91.015	91.198	93.091	91.351	92.297	91.626
1208	88.208	90.1	92.969	88.299	90.344	91.29
1209	87.14	88.94	92.724	87.292	89.306	90.893
1210	89.734	90.1	92.846	90.344	91.321	91.26
1211	90.283	90.313	92.969	90.893	91.748	91.443
1212	90.619	90.527	93.03	91.198	92.022	91.595
1213	89.276	90.588	93.06	89.795	91.198	91.504
1214	87.658	89.306	92.846	88.055	89.795	91.076
1215	88.193	89.246	92.633	88.818	90.146	90.833
1216	89.642	89.825	92.724	90.405	91.198	91.137
1217	90.008	90.008	92.816	90.68	91.565	91.26
1218	90.283	90.161	92.877	90.893	91.809	91.412
1219	90.313	90.405	92.938	90.619	92.145	91.473
1220	90.619	90.741	92.999	91.015	92.267	91.565
1221	91.87	93.213	93.274	92.633	93.152	91.534
1222	90.71	92.114	93.426	90.039	92.022	91.534
1223	90.13	91.198	93.518	89.032	91.504	91.595
1224	89.673	90.497	93.579	88.452	91.107	91.748
1225	91.168	90.893	93.579	91.046	92.541	91.809
1226	87.964	89.367	93.487	87.933	89.917	91.595
1227	86.865	88.01	92.984	87.186	88.88	91.168
1228	87.842	88.116	92.602	88.055	89.398	90.893
1229	87.262	88.635	92.541	87.842	89.306	90.649
1230	85.797	87.201	92.145	86.163	87.842	90.069
1231	87.323	87.597	92.053	87.567	88.879	90.191
1232	87.597	87.75	92.053	87.781	89.123	90.222
1233	88.116	87.964	92.022	88.208	89.49	90.344
1234	88.116	87.964	92.022	88.269	89.52	90.344
1235	88.421	88.147	92.053	88.727	89.764	90.436
1236	89.001	88.421	92.145	89.184	90.252	90.619
1237	89.337	88.635	92.236	89.428	90.649	90.771
1238	89.642	88.818	92.358	89.551	90.954	90.924
1239	89.917	89.23	92.526	89.749	91.367	91.092
1240	91.076	92.572	92.877	91.198	92.114	91.076
1241	88.788	90.619	92.938	88.849	90.771	90.924
1242	87.872	89.734	92.877	88.025	90.252	90.954
1243	87.811	89.306	92.724	87.506	89.795	91.015
1244	89.184	90.039	92.694	89.215	91.473	91.229
1245	87.781	89.734	92.755	88.269	89.947	91.076
1246	86.072	87.842	92.358	86.468	88.482	90.68
1247	87.903	88.635	92.145	88.421	90.039	90.832
1248	86.194	87.75	92.083	86.621	88.574	90.741
1249	87.994	88.513	91.931	88.482	90.1	90.863
1250	85.736	87.292	91.809	86.163	88.208	90.588
1251	88.223	88.528	91.794	88.894	90.283	90.939
1252	87.475	88.391	91.9	88.299	89.764	91.137
1253	85.309	86.865	91.534	85.705	87.658	90.405
1254	87.719	88.025	91.504	88.238	89.764	90.741
1255	88.269	88.391	91.656	89.245	90.252	90.924
1256	88.666	88.574	91.748	89.764	90.649	91.107
1257	89.032	88.727	91.839	90.1	90.893	91.229
1258	89.367	88.849	91.931	90.313	91.137	91.382
1259	89.673	89.001	92.053	90.466	91.351	91.504
1260	89.917	89.154	92.145	90.588	91.565	91.595
1261	90.161	89.306	92.236	90.619	91.748	91.717
1262	89.001	90.13	92.297	89.276	90.771	91.504
1263	87.049	88.498	92.084	87.201	89.383	90.985
1264	86.896	88.025	91.748	86.468	88.757	90.741
1265	87.781	88.604	91.687	87.811	90.13	90.863
1266	87.658	89.52	91.961	88.421	89.551	90.558
1267	88.452	89.398	91.839	89.367	90.344	90.497
1268	89.245	89.856	91.931	90.313	90.924	90.71
1269	89.642	90.069	92.022	90.619	91.229	90.893
1270	89.978	90.191	92.114	90.924	91.504	91.076
1271	90.191	90.344	92.206	91.076	91.717	91.198
1272	90.436	90.527	92.297	91.198	91.931	91.321
1273	88.33	90.161	92.358	88.849	90.527	91.107
1274	87.079	88.818	92.236	87.658	89.398	90.771
1275	87.43	88.635	91.946	88.208	89.627	90.65
1276	89.032	89.551	92.053	90.069	90.985	91.076
1277	89.459	89.734	92.145	90.436	91.321	91.229
1278	89.795	89.917	92.236	90.71	91.565	91.382
1279	90.1	90.069	92.328	90.863	91.809	91.504
1280	90.222	90.405	92.389	91.656	92.022	91.565
1281	87.872	89.52	92.389	88.33	90.13	91.137
1282	87.018	88.604	92.206	87.567	89.306	90.832
1283	86.499	87.994	91.931	87.079	88.94	90.558
1284	87.414	88.33	91.656	88.025	89.673	90.466
1285	88.238	88.849	91.778	89.184	90.375	90.71
1286	88.757	89.093	91.839	89.642	90.741	90.924
1287	89.276	89.352	92.007	90.039	91.168	91.168
1288	89.703	89.612	92.175	90.344	91.565	91.382
1289	89.978	89.734	92.236	90.527	91.748	91.504
1290	90.191	89.947	92.328	90.649	91.961	91.595
1291	89.856	91.198	92.45	90.649	91.809	91.534
1292	89.184	90.375	92.541	88.482	90.771	91.321
1293	88.513	89.734	92.48	87.567	90.252	91.26
1294	88.025	89.154	92.358	87.048	89.947	91.26
1295	88.879	89.52	92.328	88.635	91.107	91.382
1296	88.635	90.283	92.572	88.94	90.252	91.168
1297	89.49	90.13	92.389	89.947	91.107	91.137
1298	90.191	90.619	92.541	90.832	91.687	91.382
1299	90.68	90.863	92.648	91.275	92.099	91.58
1300	91.046	91.046	92.724	91.565	92.389	91.748
1301	90.252	91.29	92.785	91.046	91.931	91.748
1302	87.689	89.276	92.694	87.872	89.917	91.382
1303	86.773	88.238	92.358	87.14	89.032	91.015
1304	88.055	88.727	92.145	88.513	90.069	91.015
1305	88.91	89.306	92.206	89.673	90.832	91.29
1306	89.398	89.551	92.236	90.13	91.229	91.443
1307	89.764	89.734	92.328	90.375	91.565	91.595
1308	90.1	89.856	92.419	90.588	91.778	91.717
1309	90.344	90.039	92.541	90.771	91.992	91.839
1310	88.36	89.825	92.572	88.727	90.527	91.473
1311	88.01	88.956	92.328	88.605	90.13	91.184
1312	89.551	89.703	92.389	90.405	91.443	91.473
1313	89.947	89.917	92.48	90.71	91.748	91.626
1314	90.222	90.039	92.602	90.893	91.992	91.748
1315	90.039	90.832	92.694	90.924	91.687	91.717
1316	87.719	89.215	92.633	88.238	90.252	91.351
1317	86.743	88.147	92.328	87.14	89.367	91.046
1318	87.933	88.513	92.114	88.513	90.161	91.046
1319	88.788	88.971	92.206	89.673	90.832	91.26
1320	89.276	89.215	92.236	90.069	91.198	91.443
1321	89.642	89.367	92.328	90.344	91.504	91.595
1322	89.947	89.52	92.419	90.588	91.748	91.717
1323	90.314	89.764	92.603	90.878	92.053	91.9
1324	90.619	90.008	92.724	91.076	92.328	92.053
1325	90.802	90.191	92.785	91.168	92.48	92.175
1326	91.046	90.436	92.877	91.26	92.633	92.267
1327	91.198	90.68	92.969	91.443	92.846	92.358
1328	91.748	92.48	93.152	91.778	92.877	92.267
1329	90.619	91.748	93.213	89.245	91.839	92.145
1330	89.856	90.924	93.243	88.33	91.473	92.114
1331	89.276	90.191	93.182	87.781	91.107	92.145
1332	90.222	90.649	93.182	89.825	92.389	92.297
1333	88.818	90.344	93.335	89.062	90.649	92.053
1334	87.048	88.421	92.969	87.384	89.215	91.656
1335	89.795	89.871	92.923	90.314	91.519	92.038
1336	90.588	90.313	93.03	91.107	92.145	92.297
1337	90.863	90.466	93.091	91.351	92.419	92.389
1338	91.137	90.68	93.152	91.534	92.602	92.511
1339	88.33	89.673	93.091	88.604	90.527	92.083
1340	87.048	88.299	92.755	87.384	89.306	91.626
1341	86.316	87.536	92.297	86.682	88.452	91.137
1342	87.597	88.025	92.022	87.933	89.612	91.137
1343	88.421	88.635	92.083	89.215	90.405	91.443
1344	88.971	88.91	92.175	89.703	90.832	91.626
1345	89.398	89.093	92.236	90.1	91.137	91.748
1346	89.734	89.276	92.328	90.344	91.443	91.9
1347	90.176	89.52	92.511	90.68	91.809	92.099
1348	87.781	89.032	92.48	88.147	89.917	91.656
1349	86.56	87.903	92.236	87.109	89.123	91.168
1350	88.147	88.604	92.083	88.818	90.375	91.26
1351	88.818	88.94	92.175	89.673	90.893	91.504
1352	89.276	89.093	92.236	90.069	91.229	91.656
1353	89.642	89.276	92.328	90.344	91.504	91.778
1354	89.917	89.459	92.419	90.588	91.748	91.931
1355	90.161	89.581	92.541	90.741	91.961	92.053
1356	90.405	89.734	92.633	90.924	92.145	92.114
1357	90.619	89.917	92.694	91.046	92.328	92.236
1358	90.832	90.069	92.785	91.198	92.45	92.358
1359	91.122	90.329	92.923	91.397	92.694	92.465
1360	91.412	90.588	93.06	91.595	92.938	92.572
1361	91.565	90.771	93.152	91.717	93.121	92.663
1362	90.893	92.022	93.243	91.107	92.785	92.572
1363	88.635	90.222	93.182	88.299	91.137	92.297
1364	88.055	89.306	93.06	87.048	90.069	92.114
1365	87.445	88.604	92.785	86.224	89.52	92.053
1366	88.666	89.062	92.694	88.299	90.985	92.145
1367	87.628	89.215	92.663	87.903	89.581	91.687
1368	89.276	89.764	92.45	89.703	91.015	91.748
1369	89.856	90.039	92.602	90.497	91.504	91.961
1370	90.222	90.222	92.663	90.863	91.809	92.114
1371	90.71	90.451	92.77	91.153	92.145	92.297
1372	91.076	90.68	92.907	91.412	92.45	92.48
1373	91.321	90.832	92.999	91.504	92.633	92.572
1374	90.832	91.748	93.091	91.29	92.45	92.511
1375	87.872	89.52	92.969	87.933	90.1	91.992
1376	86.834	88.36	92.633	86.987	89.093	91.534
1377	87.201	88.086	92.206	87.506	89.337	91.198
1378	88.696	89.123	92.236	89.245	90.68	91.595
1379	89.245	89.459	92.328	89.947	91.168	91.809
1380	89.673	89.642	92.419	90.344	91.504	91.992
1381	90.008	89.795	92.541	90.68	91.778	92.083
1382	88.727	89.795	92.602	88.879	90.71	92.022
1383	87.491	88.468	92.175	87.659	89.612	91.458
1384	89.001	89.184	92.236	89.795	91.015	91.687
1385	89.398	89.398	92.267	90.313	91.321	91.87
1386	89.734	89.551	92.358	90.741	91.626	91.961
1387	90.039	89.703	92.45	91.076	91.87	92.053
1388	90.313	89.825	92.572	91.351	92.053	92.206
1389	90.619	89.978	92.694	91.565	92.267	92.328
1390	90.863	90.069	92.755	91.748	92.48	92.389
1391	88.788	89.795	92.785	88.818	90.954	92.297
1392	87.079	88.452	92.541	87.14	89.642	91.748
1393	89.367	89.551	92.602	90.1	91.473	92.022
1394	89.856	89.734	92.663	90.68	91.87	92.206
1395	90.421	89.932	92.77	91	92.236	92.419
1396	90.771	90.13	92.907	91.198	92.541	92.541
1397	90.985	90.252	92.999	91.29	92.724	92.663
1398	91.168	90.405	93.091	91.412	92.877	92.755
1399	91.351	90.558	93.152	91.504	93.03	92.816
1400	91.504	90.71	93.243	91.717	93.182	92.907
1401	91.687	90.863	93.335	91.839	93.274	92.969
1402	91.809	90.985	93.426	91.992	93.396	92.999
1403	91.595	91.137	93.457	91.321	93.304	93.091
1404	90.039	91.839	93.64	90.1	92.602	92.846
1405	89.337	90.619	93.487	91.687	92.755	92.511
1406	86.712	88.391	93.213	88.604	91.412	91.839
1407	85.156	86.789	92.404	87.933	89.871	90.94
1408	87.414	87.353	91.748	87.658	89.764	90.863
1409	88.421	88.055	91.87	88.513	90.375	91.321
1410	88.971	88.543	92.083	89.032	90.802	91.595
1411	89.337	88.91	92.267	89.428	91.137	91.778
1412	89.642	89.184	92.419	89.703	91.443	91.961
1413	89.825	89.367	92.48	89.978	91.656	92.053
1414	90.161	89.428	92.633	90.588	91.9	92.175
1415	90.497	89.52	92.724	91.198	92.053	92.358
1416	90.741	89.612	92.785	91.473	92.236	92.48
1417	91.015	89.703	92.877	91.656	92.419	92.541
1418	91.198	89.734	92.938	91.931	92.541	92.633
1419	90.283	89.627	92.999	90.665	92.099	92.694
1420	88.36	88.666	92.572	88.482	90.375	92.022
1421	89.795	89.276	92.572	90.039	91.443	92.267
1422	90.161	89.52	92.602	90.466	91.839	92.389
1423	90.466	89.673	92.694	90.802	92.114	92.419
1424	90.741	89.764	92.694	91.046	92.328	92.572
1425	91.107	89.978	92.907	91.29	92.572	92.785
1426	91.412	90.191	93.091	91.504	92.846	92.907
1427	91.626	90.436	93.243	91.687	93.03	92.999
1428	91.778	90.649	93.426	91.87	93.213	93.091
1429	91.839	90.863	93.579	91.992	93.365	93.182
1430	91.076	90.588	93.64	90.313	92.938	93.243
1431	90.634	89.856	93.655	91.046	92.831	93.152
1432	90.649	90.405	93.976	91.595	93.396	93.335
1433	90.497	90.619	94.098	91.656	93.609	93.457
1434	90.344	90.802	94.311	91.687	93.792	93.518
1435	90.252	90.924	94.433	91.656	93.945	93.609
1436	90.313	91.046	94.494	91.687	94.006	93.67
1437	87.201	88.727	94.037	86.407	90.039	93.121
1438	90.1	89.764	93.945	90.619	92.572	93.243
1439	90.588	90.039	93.976	91.198	93.091	93.274
1440	90.924	90.161	94.006	91.809	93.335	93.426
1441	91.168	90.222	94.037	92.175	93.518	93.518
1442	91.412	90.313	94.067	92.511	93.67	93.579
1443	91.672	90.466	94.129	92.816	93.854	93.655
1444	91.931	90.619	94.189	92.938	94.006	93.701
1445	92.083	90.68	94.25	92.907	94.128	93.762
1446	82.989	85.064	93.945	81.189	90.985	92.938
1447	90.985	89.428	94.098	91.29	93.518	93.518
1448	91.443	90.008	94.281	91.9	93.823	93.701
1449	90.893	89.337	94.189	91.168	93.365	93.548
1450	89.703	88.574	94.189	89.306	92.389	93.518
1451	91.076	89.734	94.372	91.626	93.609	93.701
1452	91.107	90.1	94.494	91.931	93.884	93.823
1453	91.107	89.917	94.494	91.717	93.792	93.823
1454	91.168	90.222	94.647	91.992	94.067	93.945
1455	90.97	89.963	94.647	91.641	93.732	93.9
1456	91.26	90.527	94.83	92.175	94.25	94.067
1457	91.26	90.71	94.952	92.267	94.403	94.159
1458	91.229	90.283	94.83	91.961	93.976	94.037
1459	91.534	90.497	94.861	92.297	94.25	94.098
1460	90.558	89.795	94.769	90.741	93.182	94.006
1461	91.626	90.313	94.708	92.236	94.098	94.037
1462	91.961	90.436	94.8	92.816	94.281	94.098
1463	92.236	90.466	94.83	93.274	94.433	94.22
1464	91.9	90.252	94.708	92.48	94.067	94.159
1465	92.206	90.375	94.708	92.907	94.311	94.159
1466	90.741	90.039	94.739	90.13	93.365	94.281
1467	92.496	90.527	94.754	93.198	94.479	94.251
1468	92.724	90.649	94.83	93.548	94.677	94.311
1469	92.633	90.649	94.83	93.274	94.586	94.403
1470	92.877	90.741	94.861	93.67	94.708	94.372
1471	92.999	90.832	94.891	93.792	94.8	94.372
1472	92.633	90.802	94.952	92.969	94.555	94.525
1473	93.091	91.015	94.952	93.579	94.8	94.525
1474	92.602	91.015	94.952	92.267	94.647	94.525
1475	93.091	91.137	94.983	93.487	94.769	94.555
1476	93.182	91.229	94.952	93.67	94.891	94.555
1477	93.335	91.321	95.013	93.792	95.013	94.494
1478	93.182	91.29	95.074	93.518	94.861	94.616
1479	93.427	91.458	95.059	93.854	95.029	94.616
1480	93.64	91.565	95.166	94.403	95.166	94.677
1481	93.274	91.473	95.105	93.884	94.891	94.647
1482	93.579	91.565	95.166	94.342	95.074	94.708
1483	93.701	91.626	95.196	94.494	95.166	94.769
1484	93.792	91.687	95.227	94.525	95.227	94.83
1485	93.854	91.748	95.227	94.464	95.288	94.861
1486	93.915	91.809	95.257	94.525	95.318	94.891
1487	93.06	91.87	95.074	93.518	94.708	94.616
1488	93.396	91.992	95.105	94.159	94.952	94.647
1489	93.579	92.053	95.135	94.372	95.074	94.708
1490	92.907	91.809	95.105	93.365	94.708	94.616
1491	93.045	91.855	95.075	93.472	94.769	94.601
1492	93.426	92.022	95.196	93.792	94.952	94.647
1493	93.213	91.9	95.257	93.579	94.769	94.616
1494	92.907	91.717	95.288	93.274	94.616	94.616
1495	92.083	91.351	95.288	91.87	94.128	94.616
1496	92.602	91.504	95.349	92.877	94.433	94.586
1497	92.938	91.748	95.379	93.426	94.708	94.616
1498	91.656	91.382	95.379	90.954	93.854	94.616
1499	92.969	91.717	95.379	93.426	94.708	94.586
1500	92.572	91.504	95.379	92.724	94.372	94.555
1501	93.06	91.717	95.379	93.487	94.708	94.586
1502	92.877	91.595	95.379	93.182	94.555	94.555
1503	92.77	91.55	95.379	92.984	94.464	94.54
1504	93.03	91.626	95.349	93.213	94.647	94.525
1505	91.961	91.382	95.288	91.229	93.945	94.494
1506	93.06	91.595	95.288	93.396	94.677	94.525
1507	92.816	91.473	95.288	92.907	94.494	94.525
1508	92.846	91.565	95.288	93.03	94.586	94.555
1509	92.785	91.595	95.288	92.541	94.555	94.555
1510	93.091	91.656	95.318	93.243	94.647	94.555
1511	93.03	91.717	95.318	93.06	94.616	94.555
1512	93.091	91.748	95.349	93.121	94.647	94.586
1513	93.304	91.809	95.349	93.457	94.769	94.586
1514	93.152	91.809	95.379	93.274	94.677	94.586
1515	93.03	91.824	95.379	92.862	94.571	94.571
1516	93.304	91.931	95.41	92.938	94.769	94.616
1517	93.121	91.87	95.44	92.999	94.616	94.616
1518	92.938	91.87	95.471	92.48	94.464	94.616
1519	92.999	91.931	95.471	92.206	94.586	94.616
1520	93.213	91.961	95.471	93.152	94.739	94.616
1521	93.426	92.053	95.471	93.579	94.861	94.616
1522	93.579	92.175	95.44	93.915	94.983	94.616
1523	93.518	92.175	95.501	93.762	94.922	94.616
1524	93.64	92.236	95.501	93.945	95.013	94.647
1525	93.579	92.267	95.471	93.915	94.983	94.616
1526	93.579	92.297	95.501	93.945	95.013	94.647
1527	93.564	92.328	95.517	94.083	95.059	94.647
1528	93.915	92.45	95.593	94.647	95.288	94.769
1529	92.969	92.236	95.532	93.365	94.8	94.647
1530	93.609	92.45	95.563	94.22	95.196	94.647
1531	93.823	92.541	95.563	94.555	95.318	94.739
1532	91.107	91.931	95.563	90.313	93.731	94.677
1533	93.426	92.45	95.501	93.945	95.105	94.647
1534	93.67	92.572	95.593	94.403	95.288	94.708
1535	93.884	92.633	95.593	94.647	95.41	94.739
1536	90.558	91.748	95.501	89.551	93.274	94.616
1537	93.869	92.648	95.609	94.632	95.425	94.739
1538	92.114	92.389	95.654	91.534	94.433	94.861
1539	92.297	91.992	95.471	92.541	94.403	94.555
1540	93.03	92.328	95.501	93.487	94.922	94.586
1541	93.335	92.45	95.563	94.037	95.166	94.616
1542	93.579	92.541	95.593	94.403	95.288	94.708
1543	93.701	92.602	95.624	94.677	95.41	94.769
1544	93.884	92.663	95.654	94.861	95.501	94.83
1545	90.802	91.809	95.501	89.428	93.335	94.616
1546	91.717	91.717	95.379	91.778	94.067	94.403
1547	92.48	91.992	95.41	93.091	94.647	94.464
1548	92.816	92.114	95.44	93.579	94.861	94.586
1549	93.152	92.237	95.532	93.961	95.105	94.678
1550	93.426	92.358	95.593	94.189	95.288	94.8
1551	91.443	92.114	95.501	90.313	94.006	94.677
1552	90.069	91.229	95.379	88.666	93.03	94.342
1553	91.076	91.26	95.227	91.076	93.731	94.25
1554	91.778	91.504	95.257	92.297	94.311	94.281
1555	92.145	91.687	95.288	92.785	94.494	94.342
1556	92.48	91.778	95.318	93.091	94.677	94.494
1557	92.663	91.87	95.349	93.304	94.83	94.586
1558	90.741	91.504	95.318	89.673	93.579	94.372
1559	89.703	90.893	95.166	88.543	92.816	94.128
1560	89.093	90.344	95.013	87.994	92.267	93.884
1561	91.123	91	94.998	91.565	93.747	94.006
1562	91.717	91.229	95.044	92.297	94.128	94.189
1563	92.022	91.351	95.074	92.572	94.311	94.281
1564	92.236	91.443	95.105	92.755	94.433	94.342
1565	92.45	91.626	95.135	92.969	94.555	94.403
1566	92.602	91.748	95.166	93.091	94.677	94.464
1567	92.785	91.839	95.227	93.213	94.769	94.555
1568	92.938	91.931	95.257	93.304	94.861	94.616
1569	91.717	92.022	95.288	91.107	94.281	94.525
1570	90.802	91.626	95.227	89.947	93.609	94.281
1571	90.344	91.198	95.135	89.52	93.243	94.098
1572	90.008	90.893	95.044	89.306	92.907	93.915
1573	90.543	91.306	94.998	90.421	93.091	93.686
1574	88.299	89.612	94.586	88.147	90.985	92.816
1575	87.445	88.574	94.22	87.323	90.13	92.297
1576	88.757	88.91	93.884	88.757	91.198	92.297
1577	89.886	89.734	93.945	90.13	92.175	92.602
1578	90.436	90.039	94.067	90.985	92.663	92.816
1579	90.863	90.222	94.128	91.504	92.999	92.999
1580	91.198	90.436	94.25	91.839	93.213	93.121
1581	91.534	90.619	94.311	92.083	93.457	93.274
1582	91.748	90.771	94.403	92.358	93.64	93.365
1583	92.022	90.924	94.464	92.541	93.792	93.518
1584	88.788	89.398	94.342	88.574	91.351	92.969
1585	87.461	88.132	93.976	87.262	90.176	92.358
1586	86.834	87.445	93.518	86.346	89.459	91.961
1587	89.001	88.36	93.304	88.788	91.168	92.175
1588	87.628	88.391	93.243	87.567	89.825	91.595
1589	86.804	87.506	92.969	86.896	89.062	91.168
1590	88.727	88.574	92.877	88.971	90.741	91.504
1591	89.428	89.001	92.999	90.039	91.351	91.778
1592	89.886	89.245	93.091	90.466	91.748	92.022
1593	90.252	89.428	93.213	90.771	92.053	92.175
1594	91.076	89.917	93.518	91.443	92.694	92.602
1595	89.49	89.459	93.548	89.49	91.519	92.419
1596	89.276	89.093	93.274	89.52	91.26	92.083
1597	90.191	89.703	93.426	90.832	92.083	92.297
1598	90.619	89.917	93.487	91.351	92.419	92.511
1599	90.954	90.1	93.579	91.656	92.663	92.633
1600	91.229	90.222	93.67	91.9	92.938	92.755
1601	91.473	90.375	93.701	92.083	93.091	92.846
1602	91.687	90.527	93.792	92.236	93.274	92.969
1603	91.87	90.649	93.884	92.358	93.426	93.06
1604	92.083	90.771	93.945	92.511	93.548	93.121
1605	92.175	90.893	94.037	92.633	93.701	93.213
1606	92.358	91.046	94.128	92.755	93.823	93.304
1607	89.246	89.612	93.899	89.276	91.306	92.786
1608	90.771	90.252	93.854	91.351	92.602	92.938
1609	91.229	90.527	93.945	91.992	93.03	93.091
1610	91.565	90.68	94.006	92.236	93.274	93.213
1611	91.809	90.802	94.128	92.389	93.487	93.335
1612	92.053	90.954	94.159	92.572	93.64	93.426
1613	92.206	91.046	94.22	92.663	93.792	93.518
1614	92.389	91.168	94.281	92.785	93.976	93.579
1615	92.572	91.29	94.342	92.877	94.128	93.64
1616	89.856	90.558	94.281	89.673	91.87	93.335
1617	88.574	89.428	94.067	88.513	90.954	93.06
1618	90.649	90.283	94.006	91.107	92.602	93.182
1619	91.382	90.711	94.113	92.175	93.213	93.396
1620	91.839	90.924	94.22	92.572	93.609	93.548
1621	92.083	91.046	94.281	92.785	93.792	93.609
1622	92.267	91.137	94.342	92.969	93.915	93.701
1623	92.48	91.26	94.403	93.091	94.067	93.792
1624	90.741	91.076	94.403	90.893	92.938	93.731
1625	89.032	89.795	94.25	88.513	91.29	93.487
1626	90.191	89.917	94.128	90.375	92.236	93.457
1627	90.954	90.375	94.159	91.656	92.969	93.548
1628	91.321	90.588	94.189	92.206	93.304	93.64
1629	91.656	90.71	94.25	92.572	93.487	93.731
1630	91.9	90.832	94.311	92.846	93.701	93.823
1631	92.267	91	94.418	93.045	93.93	93.961
1632	90.863	90.924	94.464	90.222	92.785	94.006
1633	89.428	89.825	94.342	88.299	91.748	93.854
1634	88.757	89.154	94.159	87.842	91.26	93.701
1635	88.33	88.788	93.945	87.597	90.832	93.579
1636	89.428	89.184	93.854	89.276	91.87	93.67
1637	90.863	90.924	93.854	91.687	92.358	93.548
1638	91.107	90.924	93.915	91.656	92.572	93.67
1639	91.382	91.046	93.945	91.87	92.816	93.762
1640	91.656	91.198	94.006	92.114	93.03	93.854
1641	91.9	91.382	94.067	92.328	93.182	93.945
1642	92.114	91.534	94.159	92.511	93.365	94.006
1643	92.404	91.794	94.22	92.755	93.564	94.083
1644	92.663	91.961	94.311	92.999	93.823	94.189
1645	91.107	91.961	94.372	91.168	92.907	94.006
1646	88.971	89.978	94.22	88.94	91.046	93.487
1647	89.337	89.612	93.945	89.673	91.351	93.213
1648	90.863	90.649	94.006	91.504	92.633	93.548
1649	91.351	90.924	94.128	92.145	93.06	93.701
1650	91.687	91.076	94.159	92.48	93.365	93.823
1651	91.992	91.229	94.22	92.694	93.518	93.915
1652	92.206	91.382	94.281	92.938	93.762	94.006
1653	92.48	91.504	94.372	93.03	93.915	94.098
1654	90.375	91.076	94.372	90.71	92.45	93.884
1655	88.223	89.139	93.961	88.529	90.451	93.198
1656	87.567	88.299	93.396	87.994	89.734	92.633
1657	89.612	89.49	93.457	90.405	91.534	93.03
1658	90.191	89.764	93.548	91.015	92.022	93.243
1659	90.588	89.978	93.609	91.351	92.328	93.396
1660	90.924	90.161	93.701	91.656	92.633	93.518
1661	91.198	90.283	93.731	91.87	92.846	93.579
1662	91.443	90.436	93.823	92.053	93.06	93.701
1663	91.137	90.619	93.854	92.083	92.907	93.731
1664	88.635	89.551	93.731	88.666	90.802	93.213
1665	87.475	88.452	93.487	87.506	89.886	92.816
1666	89.367	89.245	93.304	89.734	91.351	92.938
1667	90.192	89.734	93.427	91.107	92.099	93.152
1668	90.771	90.008	93.548	91.778	92.572	93.365
1669	91.046	90.161	93.609	92.114	92.785	93.457
1670	91.26	90.283	93.67	92.389	92.999	93.548
1671	91.534	90.436	93.731	92.633	93.182	93.609
1672	89.123	89.703	93.731	88.94	91.412	93.548
1673	87.628	88.482	93.548	87.048	89.947	93.213
1674	89.917	89.428	93.487	90.344	91.931	93.365
1675	90.405	89.703	93.609	91.321	92.389	93.487
1676	90.802	89.856	93.67	91.656	92.663	93.609
1677	91.137	89.978	93.731	91.809	92.907	93.731
1678	91.351	90.1	93.823	91.961	93.121	93.823
1679	91.641	90.252	93.915	92.084	93.35	93.961
1680	91.87	90.436	94.037	92.206	93.579	94.067
1681	92.053	90.619	94.128	92.389	93.701	94.128
1682	92.175	90.71	94.159	92.572	93.823	94.189
1683	89.917	90.527	94.159	88.91	92.114	94.006
1684	88.543	89.398	93.945	87.353	91.198	93.792
1685	87.75	88.513	93.762	86.651	90.497	93.609
1686	89.245	88.971	93.609	89.367	91.687	93.609
1687	89.947	89.337	93.67	90.619	92.206	93.67
1688	90.344	89.551	93.701	91.229	92.572	93.792
1689	90.71	89.734	93.762	91.717	92.846	93.884
1690	91.015	89.856	93.823	92.083	93.06	93.976
1691	91.428	90.054	93.915	92.465	93.304	94.083
1692	91.748	90.222	94.037	92.785	93.548	94.189
1693	91.961	90.344	94.128	92.999	93.67	94.22
1694	92.145	90.527	94.159	93.121	93.792	94.311
1695	92.328	90.619	94.25	93.304	93.915	94.372
1696	92.572	90.741	94.311	93.365	94.067	94.464
1697	92.755	90.863	94.403	93.396	94.189	94.494
1698	92.907	90.985	94.494	93.396	94.281	94.586
1699	93.03	91.076	94.586	93.365	94.403	94.647
1700	93.152	91.198	94.647	93.365	94.494	94.708
1701	93.243	91.321	94.708	93.335	94.586	94.769
1702	93.335	91.473	94.769	93.335	94.677	94.861
1703	91.489	91.565	94.724	90.756	93.625	94.754
1704	90.1	90.619	94.616	89.215	92.663	94.494
1705	89.459	90.069	94.525	88.666	92.175	94.433
1706	90.71	90.436	94.494	90.802	93.274	94.494
1707	88.635	89.795	94.311	88.757	90.863	93.884
1708	87.414	88.452	93.854	87.658	89.795	93.243
1709	87.048	87.964	93.457	87.475	89.367	92.785
1710	89.001	88.91	93.304	89.428	90.985	92.999
1711	89.703	89.367	93.304	90.161	91.595	93.182
1712	90.13	89.673	93.396	90.924	92.022	93.304
1713	90.497	89.856	93.487	91.443	92.297	93.487
1714	90.802	90.039	93.548	91.87	92.572	93.579
1715	89.963	89.779	93.655	90.71	91.977	93.609
1716	87.811	88.574	93.457	88.055	90.191	93.03
1717	87.384	88.147	93.182	87.719	89.764	92.602
1718	87.14	87.933	92.907	87.567	89.49	92.236
1719	88.238	88.482	92.816	88.635	90.558	92.297
1720	88.727	89.734	92.907	89.184	90.588	92.022
1721	86.957	87.903	92.694	87.292	89.093	91.504
1722	86.255	87.201	92.328	86.621	88.33	91.137
1723	87.567	87.781	92.083	88.025	89.49	91.26
1724	88.452	88.391	92.236	89.337	90.313	91.626
1725	89.001	88.696	92.358	89.856	90.771	91.839
1726	89.428	88.879	92.419	90.222	91.107	92.053
1727	88.422	88.498	92.481	88.925	90.268	91.946
1728	88.269	88.269	92.267	88.788	90.13	91.687
1729	88.971	88.757	92.328	89.764	90.802	91.839
1730	89.428	88.971	92.419	90.527	91.198	92.053
1731	89.795	89.184	92.541	91.015	91.504	92.206
1732	90.069	89.337	92.633	91.351	91.748	92.328
1733	90.344	89.52	92.755	91.656	91.961	92.45
1734	90.588	89.673	92.816	91.961	92.206	92.572
1735	87.628	88.33	92.785	87.658	89.673	92.297
1736	89.581	89.032	92.785	90.161	91.29	92.389
1737	90.1	89.337	92.755	90.71	91.717	92.511
1738	90.344	89.551	92.846	91.076	92.083	92.572
1739	90.726	89.795	92.984	91.55	92.45	92.709
1740	91.137	90.039	93.152	92.236	92.755	92.907
1741	91.382	90.161	93.274	92.694	92.969	93.06
1742	90.191	89.856	93.335	90.771	92.083	93.121
1743	87.811	88.543	93.152	87.994	89.917	92.602
1744	90.039	89.52	93.182	90.985	91.931	92.785
1745	90.558	89.734	93.274	91.504	92.328	92.999
1746	90.893	89.917	93.335	91.778	92.572	93.091
1747	91.168	90.039	93.396	91.9	92.846	93.213
1748	91.412	90.161	93.487	92.022	92.999	93.304
1749	91.626	90.283	93.548	92.145	93.182	93.365
1750	91.778	90.436	93.64	92.297	93.335	93.457
1751	90.817	90.42	93.686	90.985	92.557	93.442
1752	87.75	88.727	93.457	87.567	90.191	92.877
1753	86.957	87.872	93.121	86.468	89.093	92.602
1754	89.123	88.818	93.03	89.459	91.015	92.694
1755	89.764	89.184	93.06	90.313	91.626	92.816
1756	90.161	89.428	93.091	90.893	91.961	92.907
1757	90.497	89.642	93.213	91.504	92.267	93.03
1758	90.771	89.764	93.274	91.961	92.511	93.152
1759	91.046	89.917	93.335	92.297	92.755	93.243
1760	91.26	90.069	93.426	92.572	92.938	93.335
1761	91.473	90.161	93.487	92.877	93.121	93.426
1762	91.687	90.313	93.609	93.091	93.304	93.518
1763	92.023	90.512	93.716	93.35	93.488	93.655
1764	92.419	90.71	93.884	93.274	93.731	93.823
1765	92.572	90.832	93.945	93.152	93.823	93.915
1766	89.673	90.1	93.884	88.94	91.809	93.701
1767	88.482	89.123	93.731	87.628	90.924	93.487
1768	87.811	88.421	93.548	86.987	90.405	93.335
1769	89.184	88.849	93.426	89.612	91.534	93.335
1770	89.917	89.154	93.487	90.558	92.053	93.487
1771	90.344	89.337	93.548	91.046	92.358	93.579
1772	90.68	89.52	93.609	91.351	92.602	93.67
1773	90.954	89.673	93.64	91.656	92.785	93.731
1774	91.198	89.795	93.701	91.992	92.999	93.792
1775	91.55	90.024	93.762	92.435	93.228	93.885
1776	91.839	90.191	93.884	92.816	93.457	93.976
1777	92.022	90.344	93.945	93.03	93.579	94.006
1778	92.145	90.527	94.006	93.274	93.792	94.067
1779	92.358	90.619	94.067	93.487	93.884	94.189
1780	92.541	90.741	94.159	93.64	94.006	94.22
1781	92.663	90.863	94.22	93.762	94.159	94.342
1782	92.846	90.985	94.281	93.884	94.25	94.372
1783	92.999	91.076	94.342	93.976	94.342	94.433
1784	93.121	91.168	94.464	94.128	94.433	94.494
1785	93.274	91.29	94.494	94.22	94.525	94.525
1786	93.396	91.412	94.586	94.281	94.647	94.586
1787	91.107	90.94	94.586	90.421	93.365	94.556
1788	89.551	89.856	94.433	88.788	92.175	94.342
1789	88.971	89.367	94.281	88.33	91.687	94.189
1790	90.161	89.734	94.22	90.283	92.663	94.281
1791	88.818	89.856	94.128	89.032	90.893	93.609
1792	87.14	88.025	93.67	87.445	89.49	92.938
1793	86.285	87.201	93.182	86.621	88.574	92.328
1794	85.614	86.499	92.663	85.919	87.811	91.717
1795	88.299	87.903	92.663	88.666	90.191	92.297
1796	89.001	88.36	92.663	89.337	90.802	92.511
1797	89.459	88.635	92.755	90.008	91.229	92.633
1798	89.856	88.849	92.816	90.466	91.565	92.785
1799	87.125	87.613	92.801	87.369	89.414	92.48
1800	86.56	86.804	92.236	86.926	88.696	91.595
1801	88.299	87.75	92.267	88.696	90.161	92.053
1802	88.818	88.116	92.358	89.428	90.71	92.206
1803	89.245	88.391	92.48	90.191	91.107	92.389
1804	89.612	88.635	92.602	90.771	91.412	92.572
1805	89.947	88.818	92.694	91.198	91.717	92.694
1806	90.191	88.971	92.816	91.626	91.931	92.816
1807	90.466	89.154	92.907	91.961	92.175	92.938
1808	87.75	88.025	92.907	87.811	90.039	92.755
1809	86.468	87.109	92.602	86.529	88.971	92.175
1810	88.635	87.933	92.48	89.032	90.619	92.328
1811	89.429	88.467	92.648	90.405	91.321	92.557
1812	90.039	88.757	92.816	91.168	91.778	92.846
1813	90.344	88.91	92.907	91.443	92.053	92.969
1814	90.68	89.093	92.999	91.656	92.236	93.091
1815	90.954	89.245	93.121	91.565	92.45	93.213
1816	91.137	89.367	93.213	91.839	92.602	93.274
1817	89.154	88.971	93.243	88.971	91.29	93.243
1818	87.384	87.903	93.03	86.865	89.764	92.785
1819	88.635	88.269	92.846	89.093	90.832	92.724
1820	89.459	88.604	92.938	90.13	91.504	92.938
1821	89.886	88.818	93.03	90.405	91.839	93.091
1822	90.222	88.94	93.091	90.771	92.114	93.152
1823	90.665	89.2	93.198	91.367	92.435	93.304
1824	91.046	89.428	93.304	91.717	92.694	93.457
1825	91.26	89.581	93.396	91.931	92.907	93.548
1826	91.473	89.734	93.487	92.083	93.06	93.609
1827	91.687	89.856	93.579	92.206	93.182	93.701
1828	91.839	89.978	93.67	92.297	93.335	93.792
1829	92.022	90.161	93.701	92.175	93.487	93.884
1830	92.114	90.283	93.792	92.022	93.579	93.976
1831	92.175	90.527	93.884	92.022	93.731	94.037
1832	92.267	90.71	93.945	92.083	93.854	94.128
1833	92.389	90.924	94.037	92.114	93.945	94.189
1834	92.511	91.137	94.128	92.236	94.098	94.22
1835	92.679	91.519	94.174	92.404	94.296	94.342
1836	92.907	91.9	94.25	92.572	94.433	94.433
1837	92.572	92.846	94.342	91.382	93.762	94.22
1838	91.229	91.839	94.372	89.612	92.877	94.006
1839	90.222	90.802	94.311	88.604	92.267	93.884
1840	89.673	90.069	94.22	88.269	91.778	93.792
1841	90.558	90.619	94.22	89.612	92.846	93.915
1842	89.123	90.039	94.159	88.421	91.168	93.64
1843	87.201	87.994	93.762	86.499	89.49	93.335
1844	86.102	86.834	93.335	85.583	88.391	93.06
1845	87.811	87.323	93.03	87.719	89.917	92.969
1846	89.062	88.055	92.999	89.062	90.924	93.152
1847	89.886	88.62	93.106	90.253	91.626	93.335
1848	90.405	88.971	93.243	91.168	92.114	93.548
1849	87.689	87.75	93.274	87.048	90.1	93.518
1850	88.086	87.292	93.06	88.055	90.405	93.243
1851	89.459	87.933	93.03	89.612	91.321	93.426
1852	89.947	88.299	93.152	90.497	91.809	93.487
1853	90.344	88.513	93.274	91.229	92.145	93.64
1854	90.741	88.696	93.365	91.595	92.358	93.792
1855	91.076	88.849	93.457	91.778	92.602	93.915
1856	91.321	89.001	93.548	91.931	92.785	94.006
1857	91.382	89.123	93.67	91.168	93.121	94.189
1858	91.321	89.642	93.701	90.924	93.396	94.22
1859	92.786	91.626	93.884	92.816	94.067	94.113
1860	94.952	93.884	94.25	96.203	95.593	94.006
1861	94.311	93.243	94.586	92.175	94.281	93.915
1862	92.419	91.9	94.739	89.245	93.06	93.945
1863	92.999	91.992	94.8	92.511	94.464	94.006
1864	90.008	90.1	94.83	88.757	91.565	93.945
1865	87.872	87.903	94.494	87.048	89.917	93.731
1866	86.743	86.773	94.006	86.163	88.849	93.487
1867	85.888	85.888	93.426	85.431	87.994	93.152
1868	88.208	87.445	93.335	87.292	90.161	93.609
1869	86.896	86.865	93.182	86.438	88.849	93.06
1870	85.553	85.553	92.694	85.095	87.597	92.541
1871	84.958	84.76	91.824	84.668	86.926	91.9
1872	88.269	87.597	91.687	91.168	89.612	91.961
1873	85.125	85.522	91.443	85.064	86.987	91.382
1874	84.179	84.729	90.985	84.271	86.163	90.924
1875	86.834	86.224	90.954	86.773	88.299	91.443
1876	87.506	86.651	91.168	88.025	89.032	91.717
1877	88.025	86.957	91.29	88.727	89.581	91.961
1878	88.513	87.17	91.443	89.154	89.947	92.175
1879	88.91	87.384	91.595	89.49	90.283	92.328
1880	89.123	87.536	91.778	88.727	90.863	92.541
1881	89.306	87.994	91.839	88.635	91.198	92.633
1882	89.795	88.666	91.961	89.001	91.473	92.663
1883	91.336	90.817	92.496	92.999	92.343	92.542
1884	89.795	89.764	92.694	90.252	91.626	92.541
1885	90.802	90.008	92.785	91.504	91.961	92.633
1886	91.26	90.252	92.846	92.053	92.297	92.755
1887	91.351	90.436	92.907	92.206	92.419	92.877
1888	89.306	90.008	92.999	88.086	91.229	92.907
1889	90.405	90.069	92.999	91.168	91.992	92.938
1890	88.94	89.062	93.03	88.635	90.924	92.969
1891	89.093	88.91	93.06	89.184	91.076	93.03
1892	89.49	89.001	93.091	90.1	91.473	93.091
1893	89.581	88.91	93.121	90.283	91.656	93.121
1894	89.856	89.001	93.152	90.649	91.87	93.213
1895	89.154	88.727	93.228	89.154	91.565	93.305
1896	88.177	88.299	93.304	87.414	91.076	93.426
1897	87.842	87.964	93.304	87.75	90.588	93.457
1898	89.612	88.391	93.274	90.436	91.809	93.457
1899	89.825	88.452	93.335	90.619	91.9	93.518
1900	89.276	88.116	93.243	89.947	91.473	93.487
1901	88.635	87.933	93.243	89.001	91.015	93.487
1902	90.1	88.482	93.365	90.802	91.992	93.64
1903	88.33	87.75	93.213	88.543	90.68	93.457
1904	89.978	88.33	93.365	90.497	91.778	93.67
1905	87.872	87.994	93.304	87.17	90.466	93.701
1906	88.696	87.719	93.121	89.001	90.832	93.487
1907	90.024	88.193	93.259	90.42	91.656	93.686
1908	87.414	87.75	93.213	86.529	90.252	93.67
1909	85.888	86.651	92.938	85.217	89.062	93.274
1910	88.757	87.536	92.877	89.001	90.771	93.396
1911	89.52	87.811	92.969	89.764	91.229	93.518
1912	89.978	87.964	93.06	90.222	91.595	93.64
1913	90.344	88.177	93.182	90.588	91.839	93.731
1914	90.71	88.391	93.274	90.924	92.083	93.854
1915	87.658	87.811	93.182	86.865	90.527	93.701
1916	87.933	87.506	92.999	88.025	90.497	93.426
1917	89.49	87.964	93.03	89.673	91.29	93.579
1918	90.039	88.177	93.091	90.252	91.656	93.701
1919	86.942	87.567	92.908	86.667	89.795	93.335
1920	87.658	87.719	92.633	88.025	90.008	92.969
1921	88.727	88.025	92.694	89.123	90.649	93.182
1922	89.306	88.269	92.755	89.642	91.046	93.335
1923	89.734	88.482	92.816	90.069	91.382	93.426
1924	90.069	88.666	92.907	90.527	91.626	93.518
1925	90.436	88.91	93.03	90.985	91.87	93.64
1926	90.741	89.123	93.091	91.351	92.083	93.731
1927	90.985	89.398	93.182	91.595	92.297	93.823
1928	89.703	90.161	93.243	89.52	92.114	93.731
1929	88.269	89.551	93.182	87.933	91.351	93.457
1930	87.597	88.91	93.152	87.414	90.863	93.213
1931	87.903	88.62	93.03	88.071	90.832	92.999
1932	87.018	88.879	93.06	87.628	90.344	92.541
1933	86.346	87.445	92.694	87.231	89.154	91.748
1934	86.133	87.048	92.328	87.048	88.696	91.229
1935	85.919	86.773	92.022	86.682	88.452	90.802
1936	87.384	87.689	92.022	88.391	89.917	91.26
1937	85.827	87.17	92.053	86.529	88.757	90.802
1938	84.881	85.766	91.748	85.583	87.353	90.222
1939	84.332	85.064	91.29	85.034	86.621	89.703
1940	83.996	84.637	90.802	84.698	86.102	89.154
1941	85.919	86.529	90.832	87.597	88.94	89.886
1942	84.698	85.888	90.863	85.4	87.018	89.337
1943	84.088	84.973	90.299	84.866	85.965	88.635
1944	84.515	85.095	89.764	85.461	86.194	88.177
1945	86.01	89.612	90.069	87.292	89.245	88.818
1946	84.637	86.01	90.039	85.553	86.468	88.36
1947	86.285	87.597	90.222	87.14	88.543	89.032
1948	86.743	87.933	90.405	87.567	89.001	89.398
1949	87.109	88.147	90.527	87.872	89.398	89.703
1950	87.445	88.36	90.71	88.208	89.734	89.917
1951	87.75	88.574	90.863	88.604	90.039	90.13
1952	88.055	88.727	91.015	88.971	90.313	90.313
1953	88.33	88.91	91.168	89.337	90.588	90.558
1954	88.635	89.093	91.321	89.673	90.832	90.68
1955	89.032	89.322	91.504	90.176	91.153	90.939
1956	89.428	89.551	91.717	90.649	91.443	91.137
1957	89.703	89.734	91.839	91.046	91.656	91.321
1958	88.94	90.008	91.931	89.886	91.443	91.412
1959	86.377	87.475	91.687	87.231	88.147	90.588
1960	88.727	89.062	91.748	89.551	90.71	91.137
1961	89.215	89.398	91.87	89.978	91.198	91.29
1962	89.551	89.612	91.992	90.313	91.534	91.504
1963	89.825	89.764	92.114	90.558	91.809	91.626
1964	90.069	89.917	92.236	90.771	91.992	91.748
1965	90.313	90.1	92.328	91.015	92.206	91.931
1966	88.849	90.008	92.389	89.367	91.137	91.9
1967	87.765	88.284	92.038	88.421	89.474	91.214
1968	89.367	89.245	92.145	90.039	91.076	91.656
1969	89.764	89.459	92.236	90.405	91.443	91.839
1970	90.069	89.673	92.328	90.71	91.748	92.022
1971	90.344	89.795	92.45	91.137	91.992	92.114
1972	88.147	89.52	92.45	88.94	90.252	91.839
1973	86.529	87.536	92.083	87.414	88.33	90.954
1974	88.238	88.299	91.9	88.94	89.795	91.137
1975	89.062	88.818	91.961	89.673	90.588	91.382
1976	89.551	89.062	92.053	90.161	90.985	91.595
1977	89.917	89.276	92.145	90.466	91.29	91.748
1978	90.191	89.459	92.236	90.771	91.565	91.9
1979	90.604	89.703	92.404	91.092	91.946	92.114
1980	90.863	89.917	92.602	91.107	92.206	92.297
1981	86.957	87.719	92.236	87.292	88.543	91.382
1982	89.398	88.849	92.236	89.856	90.771	91.748
1983	89.978	89.245	92.328	90.436	91.351	91.9
1984	90.344	89.459	92.45	90.802	91.687	92.083
1985	90.68	89.612	92.602	91.168	91.992	92.267
1986	90.893	89.734	92.694	91.351	92.206	92.389
1987	91.168	89.917	92.816	91.687	92.419	92.511
1988	91.351	90.069	92.938	91.961	92.602	92.633
1989	91.565	90.191	93.03	92.114	92.755	92.755
1990	91.717	90.375	93.121	92.297	92.907	92.877
1991	92.023	90.665	93.213	92.633	93.137	92.984
1992	92.236	90.924	93.335	93.091	93.335	93.091
1993	89.673	90.802	93.304	89.825	91.626	92.816
1994	87.689	88.604	93.03	87.872	89.581	92.053
1995	89.337	89.215	92.846	89.825	91.107	92.083
1996	90.283	89.795	92.846	90.71	91.87	92.328
1997	90.741	90.069	92.969	91.137	92.236	92.45
[truncated: 521 more rows]

## Sheet: Figure 5
Blank indicates that data were not present or used for calculations
Batch	B1	B2	B3	B4	B5	B6		Batch	B1	B2	B3	B4	B5	B6
Day	Temperature sum, C							Day	Vapor pressure deficit sum, kPa
0								0
1								1
2								2
3	0.27448	0.27439	0.16413	0.41743	0.17143	0.05891		3	1.609	1.453	1.1805	1.442	1.24	1.5813
4	1.02665	0.6523	0.8243	1.13009	0.67248	1.057		4	3.9097	3.6265	2.7229	3.6792	3.2881	3.3919
5	1.59978	0.90948	1.28665	1.63604	0.99722	2.04983		5	6.4726	5.5899	4.7261	6.0328	5.4984	5.9135
6								6	8.7649	7.4336	6.5612	8.0628	7.4482	8.4531
7								7	10.6002	8.9547	8.11	9.6832	8.9914	10.6137
8								8	12.3218	10.4575	9.4555	11.2652	10.4523	12.5376
9								9	13.9991	12.046	10.7692	12.8452	11.9086	14.3339
10								10	15.5975	13.4787	11.9991	14.3618	13.2594	15.967
11	1.92387	0.96383	1.45922	2.04935	1.12409	2.34013		11	17.3334	14.9799	13.2968	16.0141	14.74	17.6131
12								12	19.1181	16.4327	14.541	17.7175	16.219	19.1753
13								13
14	2.1643	1.01161	1.56709	2.32657	1.17852	2.63522		14	20.8787	17.8239	15.8489	19.3989	17.6651	20.7975
15								15	22.6588	19.3068	17.16	21.1236	19.1591	22.4708
16								16	24.3583	20.7034	18.393	22.7355	20.5603	24.0916
17								17
18								18
19	2.34896	1.03222	1.61517	2.582	1.18726	2.88822		19	25.911	22.0148	19.6165	24.2191	21.8669	25.6756
20	2.673	1.11009	1.80243	2.943	1.32735	3.26422		20	27.5418	23.3518	20.7722	25.7904	23.1711	27.2016
21								21	29.1837	24.793	21.9589	27.3646	24.5682	28.7471
22	2.85565	1.16665	1.86826	3.20526	1.34135	3.53152		22	30.7066	26.1503	23.0752	28.842	25.821	30.2074
23								23	32.3409	27.5724	24.2332	30.414	27.1681	31.7476
24	3.11087	1.24013	1.99835	3.49661	1.43274	3.8643		24	33.8425	28.9135	25.3483	31.8811	28.4267	33.2158
25	3.24917	1.3827	2.03983	3.68922	1.43683	4.12922		25	35.4217	30.3321	26.4523	33.3624	29.726	34.6671
26	4.04448	1.85591	2.81722	4.64009	2.13765	5.05961		26	36.8788	31.6671	27.5122	34.7578	30.9465	36.0744
27	4.63457	2.03543	3.39913	5.35317	2.59691	5.83		27	38.3195	33.292	28.5095	36.1889	32.1941	37.3975
28	5.29243	2.39404	3.98043	6.05091	3.04752	6.73191		28	39.6826	34.8776	29.4809	37.5881	33.4238	38.671
29	5.90526	2.75391	4.48335	6.65252	3.39596	7.61843		29	41.0836	36.5203	30.4458	39.0453	34.6858	39.9393
30	6.41422	3.073	4.90717	7.20304	3.68539	8.41052		30	42.4009	38.1847	31.3891	40.3887	35.8698	41.1646
31	6.76191	3.27013	5.13778	7.57622	3.80852	9.00052		31	43.6143	39.6612	32.2924	41.6328	36.9746	42.3544
32								32	44.7808	41.0362	33.175	42.775	38.0221	43.5352
33								33	46.0478	42.3702	34.0619	43.9902	39.0843	44.7529
34								34	47.3553	43.7234	34.9291	45.2664	40.15	45.9661
35								35	48.9135	45.3277	35.9287	46.7184	41.454	47.3618
36								36	50.3689	46.9089	36.9264	48.1161	42.7439	48.658
37								37	51.7596	48.4061	37.9266	49.4291	44.0065	49.8973
38	6.98209	3.401	5.31426	7.92443	3.929	9.20009		38	53.1234	49.8707	38.9002	50.7236	45.2054	51.101
39	7.3957	3.88983	5.50957	8.25743	4.03078	9.65283		39	54.6778	51.5377	39.9441	52.2015	46.5772	52.3635
40								40
41	7.9827	4.4967	5.963	8.79891	4.39539	10.3387		41	56.0524	53.2384	40.9247	53.5319	47.7771	53.5405
42	8.08135	4.55009	6.05474	8.95726	4.40161	10.5363		42	57.3886	55.0933	41.8036	54.8636	48.9655	54.6293
43	8.67643	5.81861	6.32391	9.21539	4.6113	11.3969		43	58.6386	56.637	42.6408	56.0456	50.0237	55.6911
44	9.29817	7.22626	6.8437	9.68935	5.16091	12.4007		44	59.9471	58.105	43.4319	57.1819	51.0071	56.7619
45	9.5673	7.62609	7.15396	9.995	5.45248	12.9358		45	61.2622	59.6647	44.108	58.2832	51.8874	57.7293
46								46	62.3045	61.1336	44.7742	59.2002	52.7111	58.66
47								47	63.3293	62.4179	45.4475	60.1765	53.5726	59.5936
48								48	64.7126	63.808	46.1915	61.6122	54.6634	60.6355
49	9.6767	7.758	7.2317	10.2466	5.51135	12.9567		49	66.2041	65.3259	47.1401	63.0721	55.9545	61.8635
50								50	67.8337	66.8978	48.1343	64.6553	57.3183	63.068
51								51	69.2986	68.3126	49.1376	66.1077	58.5814	64.2483
52	9.88483	7.88522	7.33143	10.5528	5.58457	13.1402		52	70.8547	69.7857	50.2859	67.6037	59.9754	65.5949
53	10.0606	7.93478	7.39726	10.8343	5.60613	13.3136		53	72.4973	71.2705	51.3952	69.2135	61.3477	66.9178
54	10.2758	7.96257	7.53387	11.167	5.69635	13.5252		54	73.9903	72.6308	52.4303	70.7084	62.6149	68.1514
55								55	75.38	73.9749	53.4294	72.0409	63.7894	69.3256
56								56	76.8114	75.3321	54.3593	73.4685	64.9249	70.449
57								57	78.4447	76.8452	55.4539	75.071	66.3268	71.7956
58	10.5562	8.1283	7.70043	11.5158	5.84683	13.8579		58	80.0794	78.3328	56.5176	76.6733	67.6451	73.1198
59	10.718	8.21826	7.77687	11.7629	5.93587	14.0805		59	81.8798	80.0018	57.6835	78.438	69.152	74.5375
60	10.8419	8.249	7.8117	11.9742	5.98	14.2933		60	83.5788	81.5965	58.8975	80.0386	70.576	75.9094
61	11.0298	8.35017	7.90148	12.2471	6.07239	14.5788		61	85.2293	83.1257	60.0754	81.6263	71.9539	77.2642
62								62	86.8757	84.6806	61.2198	83.189	73.2973	78.5803
63	11.1443	8.44326	7.9063	12.475	6.12248	14.8004		63	88.4548	86.1895	62.3104	84.7535	74.5932	79.8219
64	11.3769	8.52983	8.04148	12.8625	6.27374	15.1597		64	90.0584	87.7423	63.4378	86.3259	75.8925	81.0622
65	11.9136	8.96904	8.24378	13.2845	6.43587	15.841		65	91.6536	89.2746	64.5742	87.8498	77.2207	82.3117
66	12.7162	9.57926	8.72504	13.9907	6.8333	16.8165		66	93.2242	90.8195	65.6747	89.3542	78.4537	83.5243
67								67
68	13.626	10.2117	9.38852	14.802	7.3633	18.0455		68	94.6713	92.3031	66.7246	90.745	79.5899	84.6587
69	14.1947	10.4073	9.76796	15.2855	7.63017	18.9237		69	96.0811	93.8048	67.6126	92.0821	80.6049	85.6711
70	14.6652	10.6242	10.008	15.5863	7.7567	19.7897		70	97.2003	95.1609	68.4165	93.1312	81.4581	86.579
71								71	98.2824	96.4086	69.1663	94.1759	82.2751	87.4463
72								72	99.3248	97.6227	69.893	95.2135	83.0937	88.32
73								73	100.411	98.7881	70.5986	96.2541	83.8945	89.1803
74								74	101.705	100.07	71.342	97.5717	84.7999	90.0845
75								75	103.26	101.644	72.2816	99.111	86.0414	91.2384
76								76	104.596	103.07	73.2232	100.382	87.1048	92.3154
77								77	105.965	104.479	74.1142	101.705	88.211	93.3021
78	14.8636	10.7503	10.1498	15.9343	7.90057	20.0467		78	107.339	105.874	75.0307	103.027	89.3289	94.2862
79								79	108.815	107.388	75.9849	104.453	90.4825	95.2818
80	15.0432	10.8765	10.2836	16.2783	8.0073	20.3016		80	110.147	108.826	76.8719	105.735	91.5101	96.1841
81	15.254	11.082	10.453	16.6457	8.17848	20.575		81	111.819	110.479	77.943	107.302	92.9122	97.3544
82								82	113.307	112.027	78.9836	108.71	94.1292	98.4555
83								83	114.684	113.528	79.9672	109.969	95.2632	99.4633
84	15.5123	11.2794	10.6697	17.0587	8.37365	20.9167		84	116.186	115.097	80.9148	111.434	96.4293	100.468
85								85	117.744	116.766	82.0027	112.88	97.7419	101.578
86								86	119.127	118.238	82.9433	114.316	98.8461	102.545
87								87	120.633	119.88	83.9046	115.908	100.058	103.525
88								88	122.339	121.654	85.0966	117.531	101.548	104.696
89								89	124.027	123.445	86.1471	119.209	102.878	105.71
90	15.8556	11.5368	10.7797	17.4798	8.5497	21.1183		90	125.835	125.228	87.2459	120.991	104.286	106.836
91	16.1145	11.741	10.981	17.8046	8.75248	21.4547		91	127.743	127.004	88.6066	122.731	105.932	108.359
92	16.3155	11.8829	11.1026	18.0969	8.84552	21.7642		92	129.322	128.595	89.794	124.223	107.287	109.636
93								93	130.706	130.081	90.8657	125.549	108.475	110.787
94								94
95								95	132.07	131.603	91.8818	126.921	109.611	111.852
96	16.6931	11.9483	11.4553	18.4997	9.02117	22.3258		96	133.736	133.324	92.9563	128.596	110.94	112.998
97								97	135.286	134.967	94.1986	129.965	112.314	114.391
98	17.0609	12.0422	11.8864	18.9535	9.38526	22.847		98	136.345	136.246	95.0928	130.867	113.202	115.393
99								99	137.888	137.819	96.2817	132.227	114.596	116.727
100	17.371	12.2533	12.2438	19.3999	9.71904	23.2601		100	138.999	139.094	97.2281	133.238	115.556	117.747
101								101	140.581	140.758	98.4564	134.57	116.966	119.123
102	17.6353	12.4896	12.5728	19.7916	10.0677	23.6664		102	141.513	141.991	99.3486	135.279	117.789	120.109
103								103	143.09	143.611	100.48	136.654	119.218	121.38
104	17.8861	12.6494	12.8944	20.136	10.4093	24.1061		104	144.14	144.887	101.417	137.559	120.15	122.409
105								105	145.664	146.517	102.587	138.72	121.534	123.761
106	18.1379	12.839	13.2104	20.51	10.7469	24.5577		106	146.735	147.805	103.49	139.698	122.478	124.784
107								107	148.254	149.437	104.671	140.827	123.858	126.17
108	18.393	13.0025	13.5471	20.9099	11.0844	25.0768		108	149.196	150.631	105.534	141.72	124.686	127.173
109								109	150.716	152.21	106.644	142.841	126.069	128.511
110	18.5478	13.0619	13.7479	21.1603	11.2994	25.4397		110	151.697	153.403	107.517	143.754	126.939	129.539

## Sheet: Figure 6
Batch	Days in storage	Replicate sample	Respiration rate	Dry matter	Firmness	Total diseases
			ml CO2/kg/h	%	N	%
B1	0	1	5.15334	8.714	9.492	6.25
B1	0	2	4.9313	8.782	9.36	6.25
B1	0	3	4.925	8.772	8.534	4.6875
B1	60	1	5.53784	7.822	7.082	11.7188
B1	60	2	5.76674	8.158	6.8275	6.97674
B1	60	3	5.3068	8.124	7.898	16.8317
B1	110	1	6.94963	7.492	4	12.5
B1	110	2	8.01909	7.234	7.47	5.46875
B1	110	3	7.25809	7.54	5.714	14.0625
B2	0	1	4.57548	10.254	8.444	0.625
B2	0	2	3.6401	10.402	11.248	2.5
B2	0	3	3.62058	10.532	8.728	1.25
B2	60	1	5.41029	9.944	7.1675	4.375
B2	60	2	4.51419	9.656	6.26	1.25
B2	60	3	5.13563	9.548	5.61	*
B2	110	1	8.52046	9.276	5.3775	3.125
B2	110	2	6.65132	9.106	4.48	6.875
B2	110	3	6.47497	9.346	6.432	3.125
B3	0	1	5.12602	10.464	7.174	2.5
B3	0	2	4.54606	10.896	7.568	5
B3	0	3	4.53952	10.328	8.86	3.75
B3	60	1	4.88038	9.712	5.45	4.375
B3	60	2	5.26472	9.454	5.474	3.125
B3	60	3	5.27143	9.44	7.866	1.875
B3	110	1	6.66368	8.412	4.336	6.25
B3	110	2	6.50419	8.842	3.63	5.625
B3	110	3	6.05765	8.564	2.874	5.625
B4	0	1	7.62843	10.538	8.718	8.57143
B4	0	2	3.60035	10.91	9.714	6.42857
B4	0	3	3.98647	10.3	8.988	5
B4	60	1	4.40496	9.976	6.895	12.1429
B4	60	2	4.71212	9.952	6.406	8.57143
B4	60	3	5.18417	9.602	7.13	6.03448
B4	110	1	6.79787	8.485	6.9375	10.7143
B4	110	2	7.80293	8.444	5.946	10
B4	110	3	7.49733	8.746	5.714	12.8571
B5	0	1	5.31383	10.528	10.202	5.625
B5	0	2	3.71257	10.594	8.552	3.125
B5	0	3	4.083	10.53	9.004	1.875
B5	60	1	4.48096	9.546	6.7325	4.375
B5	60	2	7.18733	9.476	6.2325	4.96894
B5	60	3	5.96753	9.646	8.545	4.375
B5	110	1	7.56663	8.162	6.21667	3.125
B5	110	2	7.51733	8.654	7.1725	3.75
B5	110	3	6.7621	8.374	6.4125	6.25
B6	0	1	3.26578	10.458	8.114	0.555556
B6	0	2	2.61367	10.184	8.96	0
B6	0	3	3.4716	10.718	9.484	0
B6	60	1	5.22087	10.55	6.15333	2.22222
B6	60	2	5.84483	10.366	6.274	1.66667
B6	60	3	4.9649	10.318	7.602	1.66667
B6	110	1	6.1255	9.64	5.498	1.66667
B6	110	2	6.88767	9.298	5.55	3.33333
B6	110	3	6.77027	9.496	5.08	2.77778
* the sample was lost.

## Sheet: Figure 7
Batch (B) and day (D) in storage	Bulb weight	Bulb diameter	Total diseases	Gray mold	Neck rot	Blue mold	Basal rot	Sour skin	Slippery skin	Respiration	Dry matter	Firmness
B1-D0	129.88	66.7	5.73	0	0.26	1.04	1.82	4.17	0.78	5	8.8	9.1
B2-D0	106.54	62.5	1.46	0	0	0.42	0.63	0.63	0.21	3.9	10.4	9.5
B3-D0	102.24	61.6	3.75	0	0	0.83	1.88	2.29	0.63	4.7	10.6	7.9
B4-D0	112.8	63.6	6.67	0	0	0.71	5.95	0.71	1.67	5.1	10.6	9.1
B5-D0	95.58	60.2	3.54	0	0	2.08	2.5	1.88	0.42	4.4	10.6	9.3
B6-D0	81.32	57	0.19	0	0	0.19	0	0	0	3.1	10.5	8.9
B1-D60	132.94	65.8	11.45	0	0.28	3.63	3.35	7.26	0.28	5.5	8	7.3
B2-D60	115.44	64.2	2.81	0	0	1.25	0.63	1.56	0.31	5	9.7	6.3
B3-D60	95.55	60.3	3.13	0	0	0.83	1.25	1.88	0.21	5.1	9.5	6.3
B4-D60	106.45	61.3	9.09	0	1.26	3.03	6.06	5.56	2.78	4.8	9.8	6.8
B5-D60	89.87	59.1	4.57	0.42	0	1.66	1.66	2.7	0.21	5.9	9.6	7.2
B6-D60	82.73	57.4	1.85	0	0	1.3	0.93	1.11	0.19	5.3	10.4	6.7
B1-D110	126.99	66.3	10.68	0.26	1.04	1.56	2.08	8.59	0.26	7.4	7.4	5.7
B2-D110	107.07	62.6	4.38	2.92	0	1.25	0.63	3.54	0.42	7.2	9.2	5.4
B3-D110	88.64	58.8	5.83	0	0.21	3.13	2.71	3.13	0.21	6.4	8.6	3.6
B4-D110	108.88	63	11.19	3.1	0.48	4.76	7.86	5.48	4.52	7.4	8.6	6.2
B5-D110	88.27	58.7	4.38	1.88	0	2.08	1.04	1.88	0.63	7.3	8.4	6.6
B6-D110	89.21	58.9	2.59	0	0.19	1.11	1.3	0.19	0.37	6.6	9.5	5.4

## Sheet: Figure 8
Batch	Total diseases	Gray mold	Neck rot	Blue mold	Fusarium basal rot	Sour skin	Slippery skin	Respiration	T-ave	T-sum	RH-ave	VPD-sum
B1	10.68	0.26	1.04	1.56	2.08	8.59	0.26	7.4	0.25	18.55	90.4	158.07
B2	4.38	2.92	0	1.25	0.63	3.54	0.42	7.2	-0.02	13.06	90.1	159.41
B3	5.83	0	0.21	3.13	2.71	3.13	0.21	6.4	0.09	13.75	93.2	112.45
B4	11.19	3.1	0.48	4.76	7.86	5.48	4.52	7.4	0.24	21.16	91	149.52
B5	4.38	1.88	0	2.08	1.04	1.88	0.63	7.3	0.07	11.3	91.9	132.56

## Sheet: S1 Table
Batch	Bulb weight	Stones	<40 mm	40-60mm	>60-80mm	>80mm	Total weigh in box	Total weight of usable onions
	g	tonnes
B1	130	7.86	3.17	163.39	402.1	250.32	1303.46	818.98
B2	110	4.78	3.21	483.68	629.55	184.73	1527.12	1301.17
B3	95	22.5	11.01	655.78	375.5	53.31	1334.42	1095.6
B4	110	15.48	10.04	619.843	506.616	57.426	1430.08	1193.92
B5	91	19.17	13.58	795.4	327.9	36.3	1481.55	1173.18
B6	84	8.25	45.04	869.45	145.31	10.96	1325.46	1070.76

## Sheet: S2 Table
Batch	Days in storage	Replicate sample	Gray mold (Botrytis cinerea)	Neck rot (Botrytis allii/B. acelada)	Blue mold (Penicillium spp.)	Fusarium basal rot (Fusarium oxysporum)	Sour skin (Burkholderia cepacia)	Slippery skin (Burkholderia gladioli pv. Alliicola)	Total diseases
			%	%	%	%	%	%	%
B1	0	1	0	0.78125	0	2.34375	3.90625	2.34375	6.25
B1	0	2	0	0	0	1.5625	4.6875	0	6.25
B1	0	3	0	0	3.125	1.5625	3.90625	0	4.6875
B1	60	1	0	0	2.34375	1.5625	8.59375	0.78125	11.7188
B1	60	2	0	0.775194	1.55039	1.55039	3.87597	0	6.97674
B1	60	3	0	0	7.92079	7.92079	9.90099	0	16.8317
B1	110	1	0.78125	0	1.5625	3.125	7.8125	0.78125	12.5
B1	110	2	0	3.125	0.78125	0	4.6875	0	5.46875
B1	110	3	0	0	2.34375	3.125	13.2812	0	14.0625
B2	0	1	0	0	0.625	0	0	0	0.625
B2	0	2	0	0	0	1.25	1.25	0.625	2.5
B2	0	3	0	0	0.625	0.625	0.625	0	1.25
B2	60	1	0	0	2.5	0	3.125	0	4.375
B2	60	2	0	0	0	1.25	0	0.625	1.25
B2	60	3	*	*	*	*	*	*	*
B2	110	1	2.5	0	0	0.625	2.5	0	3.125
B2	110	2	4.375	0	2.5	0	5	0	6.875
B2	110	3	1.875	0	1.25	1.25	3.125	1.25	3.125
B3	0	1	0	0	0	2.5	1.25	1.25	2.5
B3	0	2	0	0	0	0.625	4.375	0.625	5
B3	0	3	0	0	2.5	2.5	1.25	0	3.75
B3	60	1	0	0	1.25	1.875	2.5	0	4.375
B3	60	2	0	0	1.25	1.25	2.5	0.625	3.125
B3	60	3	0	0	0	0.625	0.625	0	1.875
B3	110	1	0	0	1.875	3.125	4.375	0.625	6.25
B3	110	2	0	0.625	2.5	2.5	2.5	0	5.625
B3	110	3	0	0	5	2.5	2.5	0	5.625
B4	0	1	0	0	1.42857	7.85714	0.714286	2.85714	8.57143
B4	0	2	0	0	0.714286	5	0.714286	1.42857	6.42857
B4	0	3	0	0	0	5	0.714286	0.714286	5
B4	60	1	0	0.714286	4.28571	9.28571	5	3.57143	12.1429
B4	60	2	0	2.85714	1.42857	3.57143	5.71429	0.714286	8.57143
B4	60	3	0	0	3.44828	5.17241	6.03448	4.31034	6.03448
B4	110	1	1.42857	0.714286	5.71429	8.57143	2.85714	7.85714	10.7143
B4	110	2	3.57143	0.714286	1.42857	7.85714	5	2.14286	10
B4	110	3	4.28571	0	7.14286	7.14286	8.57143	3.57143	12.8571
B5	0	1	0	0	4.375	4.375	1.875	1.25	5.625
B5	0	2	0	0	0	1.875	1.875	0	3.125
B5	0	3	0	0	1.875	1.25	1.875	0	1.875
B5	60	1	0	0	2.5	1.875	0.625	0	4.375
B5	60	2	0	0	0.621118	0.621118	4.34783	0	4.96894
B5	60	3	1.25	0	1.875	2.5	3.125	0.625	4.375
B5	110	1	1.25	0	1.875	1.25	1.25	0.625	3.125
B5	110	2	0.625	0	1.875	1.875	0.625	1.25	3.75
B5	110	3	3.75	0	2.5	0	3.75	0	6.25
B6	0	1	0	0	0.555556	0	0	0	0.555556
B6	0	2	0	0	0	0	0	0	0
B6	0	3	0	0	0	0	0	0	0
B6	60	1	0	0	1.11111	1.11111	1.11111	0	2.22222
B6	60	2	0	0	1.11111	0.555556	0.555556	0.555556	1.66667
B6	60	3	0	0	1.66667	1.11111	1.66667	0	1.66667
B6	110	1	0	0	0.555556	1.66667	0.555556	0	1.66667
B6	110	2	0	0.555556	1.11111	2.22222	0	1.11111	3.33333
B6	110	3	0	0	1.66667	0	0	0	2.77778
* the sample was lost.
